# Supplementary material for: Shift one's trouble to others: Does climate policy uncertainty promote enterprises' “pollution migration” in the context of artificial intelligence?
Source: Front Public Health. 2025 Sep 10;13:1578139. doi: 10.3389/fpubh.2025.1578139 (PMC12457328; doi:10.3389/fpubh.2025.1578139)
Supplement: Supplementary file 1 [file Table_1.xlsx]

## Sheet: Sheet1
id	上市年龄	城市	北京市	天津市	石家庄市	唐山市	秦皇岛市	邯郸市	邢台市	保定市	张家口市	承德市	沧州市	廊坊市	衡水市	太原市	大同市	阳泉市	长治市	晋城市	晋中市	运城市	忻州市	临汾市	吕梁市	呼和浩特市	包头市	乌海市	赤峰市	通辽市	鄂尔多斯市	乌兰察布市	沈阳市	大连市	鞍山市	抚顺市	本溪市	丹东市	锦州市	营口市	阜新市	辽阳市	盘锦市	朝阳市	葫芦岛市	长春市	吉林市	辽源市	通化市
2	34	深圳市	1963.39	1876.99	1723.13	1941.04	1998.4	1547.69	1621.95	1824.64	2028.98	2105.36	1755.9	1863.57	1689.62	1712.48	1920.09	1716.38	1542.94	1448.8	1637.18	1426.42	1813.81	1534	1694.77	2011.87	2134.35	1989.42	2330.99	2452.92	1936.64	2123.93	2320.55	2034.59	2176.46	2349.49	2286.71	2212.89	2207.46	2124.47	2302.42	2231.85	2179.31	2169.94	2080.09	2642.77	2606.57	2470.64	2413.83
6	33	深圳市	1963.39	1876.99	1723.13	1941.04	1998.4	1547.69	1621.95	1824.64	2028.98	2105.36	1755.9	1863.57	1689.62	1712.48	1920.09	1716.38	1542.94	1448.8	1637.18	1426.42	1813.81	1534	1694.77	2011.87	2134.35	1989.42	2330.99	2452.92	1936.64	2123.93	2320.55	2034.59	2176.46	2349.49	2286.71	2212.89	2207.46	2124.47	2302.42	2231.85	2179.31	2169.94	2080.09	2642.77	2606.57	2470.64	2413.83
8	33	北京市	0	126.85	285.055	172.123	236.237	436.036	358.801	167.703	139.134	161.009	215.605	104.762	274.502	432.046	231.442	345.05	513.449	604.203	436.824	728.883	373.175	622.822	525.879	419.035	539.837	820.06	394.912	587.493	670.989	372.914	602.368	499.055	562.051	716.088	697.878	678.307	460.697	514.317	519.149	587.284	482.327	337.354	324.605	900.268	942.602	796.559	823.8
9	34	深圳市	1963.39	1876.99	1723.13	1941.04	1998.4	1547.69	1621.95	1824.64	2028.98	2105.36	1755.9	1863.57	1689.62	1712.48	1920.09	1716.38	1542.94	1448.8	1637.18	1426.42	1813.81	1534	1694.77	2011.87	2134.35	1989.42	2330.99	2452.92	1936.64	2123.93	2320.55	2034.59	2176.46	2349.49	2286.71	2212.89	2207.46	2124.47	2302.42	2231.85	2179.31	2169.94	2080.09	2642.77	2606.57	2470.64	2413.83
10	30	深圳市	1963.39	1876.99	1723.13	1941.04	1998.4	1547.69	1621.95	1824.64	2028.98	2105.36	1755.9	1863.57	1689.62	1712.48	1920.09	1716.38	1542.94	1448.8	1637.18	1426.42	1813.81	1534	1694.77	2011.87	2134.35	1989.42	2330.99	2452.92	1936.64	2123.93	2320.55	2034.59	2176.46	2349.49	2286.71	2212.89	2207.46	2124.47	2302.42	2231.85	2179.31	2169.94	2080.09	2642.77	2606.57	2470.64	2413.83
11	33	深圳市	1963.39	1876.99	1723.13	1941.04	1998.4	1547.69	1621.95	1824.64	2028.98	2105.36	1755.9	1863.57	1689.62	1712.48	1920.09	1716.38	1542.94	1448.8	1637.18	1426.42	1813.81	1534	1694.77	2011.87	2134.35	1989.42	2330.99	2452.92	1936.64	2123.93	2320.55	2034.59	2176.46	2349.49	2286.71	2212.89	2207.46	2124.47	2302.42	2231.85	2179.31	2169.94	2080.09	2642.77	2606.57	2470.64	2413.83
12	33	深圳市	1963.39	1876.99	1723.13	1941.04	1998.4	1547.69	1621.95	1824.64	2028.98	2105.36	1755.9	1863.57	1689.62	1712.48	1920.09	1716.38	1542.94	1448.8	1637.18	1426.42	1813.81	1534	1694.77	2011.87	2134.35	1989.42	2330.99	2452.92	1936.64	2123.93	2320.55	2034.59	2176.46	2349.49	2286.71	2212.89	2207.46	2124.47	2302.42	2231.85	2179.31	2169.94	2080.09	2642.77	2606.57	2470.64	2413.83
14	33	深圳市	1963.39	1876.99	1723.13	1941.04	1998.4	1547.69	1621.95	1824.64	2028.98	2105.36	1755.9	1863.57	1689.62	1712.48	1920.09	1716.38	1542.94	1448.8	1637.18	1426.42	1813.81	1534	1694.77	2011.87	2134.35	1989.42	2330.99	2452.92	1936.64	2123.93	2320.55	2034.59	2176.46	2349.49	2286.71	2212.89	2207.46	2124.47	2302.42	2231.85	2179.31	2169.94	2080.09	2642.77	2606.57	2470.64	2413.83
16	33	深圳市	1963.39	1876.99	1723.13	1941.04	1998.4	1547.69	1621.95	1824.64	2028.98	2105.36	1755.9	1863.57	1689.62	1712.48	1920.09	1716.38	1542.94	1448.8	1637.18	1426.42	1813.81	1534	1694.77	2011.87	2134.35	1989.42	2330.99	2452.92	1936.64	2123.93	2320.55	2034.59	2176.46	2349.49	2286.71	2212.89	2207.46	2124.47	2302.42	2231.85	2179.31	2169.94	2080.09	2642.77	2606.57	2470.64	2413.83
17	33	深圳市	1963.39	1876.99	1723.13	1941.04	1998.4	1547.69	1621.95	1824.64	2028.98	2105.36	1755.9	1863.57	1689.62	1712.48	1920.09	1716.38	1542.94	1448.8	1637.18	1426.42	1813.81	1534	1694.77	2011.87	2134.35	1989.42	2330.99	2452.92	1936.64	2123.93	2320.55	2034.59	2176.46	2349.49	2286.71	2212.89	2207.46	2124.47	2302.42	2231.85	2179.31	2169.94	2080.09	2642.77	2606.57	2470.64	2413.83
19	33	深圳市	1963.39	1876.99	1723.13	1941.04	1998.4	1547.69	1621.95	1824.64	2028.98	2105.36	1755.9	1863.57	1689.62	1712.48	1920.09	1716.38	1542.94	1448.8	1637.18	1426.42	1813.81	1534	1694.77	2011.87	2134.35	1989.42	2330.99	2452.92	1936.64	2123.93	2320.55	2034.59	2176.46	2349.49	2286.71	2212.89	2207.46	2124.47	2302.42	2231.85	2179.31	2169.94	2080.09	2642.77	2606.57	2470.64	2413.83
20	33	深圳市	1963.39	1876.99	1723.13	1941.04	1998.4	1547.69	1621.95	1824.64	2028.98	2105.36	1755.9	1863.57	1689.62	1712.48	1920.09	1716.38	1542.94	1448.8	1637.18	1426.42	1813.81	1534	1694.77	2011.87	2134.35	1989.42	2330.99	2452.92	1936.64	2123.93	2320.55	2034.59	2176.46	2349.49	2286.71	2212.89	2207.46	2124.47	2302.42	2231.85	2179.31	2169.94	2080.09	2642.77	2606.57	2470.64	2413.83
21	31	深圳市	1963.39	1876.99	1723.13	1941.04	1998.4	1547.69	1621.95	1824.64	2028.98	2105.36	1755.9	1863.57	1689.62	1712.48	1920.09	1716.38	1542.94	1448.8	1637.18	1426.42	1813.81	1534	1694.77	2011.87	2134.35	1989.42	2330.99	2452.92	1936.64	2123.93	2320.55	2034.59	2176.46	2349.49	2286.71	2212.89	2207.46	2124.47	2302.42	2231.85	2179.31	2169.94	2080.09	2642.77	2606.57	2470.64	2413.83
23	32	深圳市	1963.39	1876.99	1723.13	1941.04	1998.4	1547.69	1621.95	1824.64	2028.98	2105.36	1755.9	1863.57	1689.62	1712.48	1920.09	1716.38	1542.94	1448.8	1637.18	1426.42	1813.81	1534	1694.77	2011.87	2134.35	1989.42	2330.99	2452.92	1936.64	2123.93	2320.55	2034.59	2176.46	2349.49	2286.71	2212.89	2207.46	2124.47	2302.42	2231.85	2179.31	2169.94	2080.09	2642.77	2606.57	2470.64	2413.83
25	32	深圳市	1963.39	1876.99	1723.13	1941.04	1998.4	1547.69	1621.95	1824.64	2028.98	2105.36	1755.9	1863.57	1689.62	1712.48	1920.09	1716.38	1542.94	1448.8	1637.18	1426.42	1813.81	1534	1694.77	2011.87	2134.35	1989.42	2330.99	2452.92	1936.64	2123.93	2320.55	2034.59	2176.46	2349.49	2286.71	2212.89	2207.46	2124.47	2302.42	2231.85	2179.31	2169.94	2080.09	2642.77	2606.57	2470.64	2413.83
26	32	深圳市	1963.39	1876.99	1723.13	1941.04	1998.4	1547.69	1621.95	1824.64	2028.98	2105.36	1755.9	1863.57	1689.62	1712.48	1920.09	1716.38	1542.94	1448.8	1637.18	1426.42	1813.81	1534	1694.77	2011.87	2134.35	1989.42	2330.99	2452.92	1936.64	2123.93	2320.55	2034.59	2176.46	2349.49	2286.71	2212.89	2207.46	2124.47	2302.42	2231.85	2179.31	2169.94	2080.09	2642.77	2606.57	2470.64	2413.83
27	32	深圳市	1963.39	1876.99	1723.13	1941.04	1998.4	1547.69	1621.95	1824.64	2028.98	2105.36	1755.9	1863.57	1689.62	1712.48	1920.09	1716.38	1542.94	1448.8	1637.18	1426.42	1813.81	1534	1694.77	2011.87	2134.35	1989.42	2330.99	2452.92	1936.64	2123.93	2320.55	2034.59	2176.46	2349.49	2286.71	2212.89	2207.46	2124.47	2302.42	2231.85	2179.31	2169.94	2080.09	2642.77	2606.57	2470.64	2413.83
28	32	深圳市	1963.39	1876.99	1723.13	1941.04	1998.4	1547.69	1621.95	1824.64	2028.98	2105.36	1755.9	1863.57	1689.62	1712.48	1920.09	1716.38	1542.94	1448.8	1637.18	1426.42	1813.81	1534	1694.77	2011.87	2134.35	1989.42	2330.99	2452.92	1936.64	2123.93	2320.55	2034.59	2176.46	2349.49	2286.71	2212.89	2207.46	2124.47	2302.42	2231.85	2179.31	2169.94	2080.09	2642.77	2606.57	2470.64	2413.83
29	32	深圳市	1963.39	1876.99	1723.13	1941.04	1998.4	1547.69	1621.95	1824.64	2028.98	2105.36	1755.9	1863.57	1689.62	1712.48	1920.09	1716.38	1542.94	1448.8	1637.18	1426.42	1813.81	1534	1694.77	2011.87	2134.35	1989.42	2330.99	2452.92	1936.64	2123.93	2320.55	2034.59	2176.46	2349.49	2286.71	2212.89	2207.46	2124.47	2302.42	2231.85	2179.31	2169.94	2080.09	2642.77	2606.57	2470.64	2413.83
30	32	长春市	900.268	899.328	1174.21	803.581	722.74	1287.6	1218.29	1062.56	961.623	750.407	1014.51	947.841	1111.94	1332.3	1110.99	1242.92	1397.37	1477.94	1331.34	1617.52	1266.92	1518.43	1425.36	1243.13	1299.98	1655.54	568.763	341.379	1520.49	1123.61	332.273	608.985	466.779	297.873	364.588	442.01	469.211	520.744	387.437	411.734	479.834	567.166	619.426	0	124.252	178.996	270.712
31	32	深圳市	1963.39	1876.99	1723.13	1941.04	1998.4	1547.69	1621.95	1824.64	2028.98	2105.36	1755.9	1863.57	1689.62	1712.48	1920.09	1716.38	1542.94	1448.8	1637.18	1426.42	1813.81	1534	1694.77	2011.87	2134.35	1989.42	2330.99	2452.92	1936.64	2123.93	2320.55	2034.59	2176.46	2349.49	2286.71	2212.89	2207.46	2124.47	2302.42	2231.85	2179.31	2169.94	2080.09	2642.77	2606.57	2470.64	2413.83
32	32	深圳市	1963.39	1876.99	1723.13	1941.04	1998.4	1547.69	1621.95	1824.64	2028.98	2105.36	1755.9	1863.57	1689.62	1712.48	1920.09	1716.38	1542.94	1448.8	1637.18	1426.42	1813.81	1534	1694.77	2011.87	2134.35	1989.42	2330.99	2452.92	1936.64	2123.93	2320.55	2034.59	2176.46	2349.49	2286.71	2212.89	2207.46	2124.47	2302.42	2231.85	2179.31	2169.94	2080.09	2642.77	2606.57	2470.64	2413.83
34	31	深圳市	1963.39	1876.99	1723.13	1941.04	1998.4	1547.69	1621.95	1824.64	2028.98	2105.36	1755.9	1863.57	1689.62	1712.48	1920.09	1716.38	1542.94	1448.8	1637.18	1426.42	1813.81	1534	1694.77	2011.87	2134.35	1989.42	2330.99	2452.92	1936.64	2123.93	2320.55	2034.59	2176.46	2349.49	2286.71	2212.89	2207.46	2124.47	2302.42	2231.85	2179.31	2169.94	2080.09	2642.77	2606.57	2470.64	2413.83
35	31	南通市	981.737	858.292	892.153	872.919	894.961	768.322	796.941	926.558	1104.11	1065.6	780.092	881.56	780.884	1020.02	1080.36	946.583	884.431	857.171	932.55	980.531	1078.21	994.712	1079.34	1264.82	1414.02	1507.94	1242.87	1295.54	1375.91	1302.32	1118.73	831.621	965.829	1121.23	1054.98	978.132	1034.06	922.497	1126.61	1020.68	993.635	1041.94	942.25	1419.09	1366.68	1241.34	1171.75
36	31	深圳市	1963.39	1876.99	1723.13	1941.04	1998.4	1547.69	1621.95	1824.64	2028.98	2105.36	1755.9	1863.57	1689.62	1712.48	1920.09	1716.38	1542.94	1448.8	1637.18	1426.42	1813.81	1534	1694.77	2011.87	2134.35	1989.42	2330.99	2452.92	1936.64	2123.93	2320.55	2034.59	2176.46	2349.49	2286.71	2212.89	2207.46	2124.47	2302.42	2231.85	2179.31	2169.94	2080.09	2642.77	2606.57	2470.64	2413.83
37	31	深圳市	1963.39	1876.99	1723.13	1941.04	1998.4	1547.69	1621.95	1824.64	2028.98	2105.36	1755.9	1863.57	1689.62	1712.48	1920.09	1716.38	1542.94	1448.8	1637.18	1426.42	1813.81	1534	1694.77	2011.87	2134.35	1989.42	2330.99	2452.92	1936.64	2123.93	2320.55	2034.59	2176.46	2349.49	2286.71	2212.89	2207.46	2124.47	2302.42	2231.85	2179.31	2169.94	2080.09	2642.77	2606.57	2470.64	2413.83
39	31	深圳市	1963.39	1876.99	1723.13	1941.04	1998.4	1547.69	1621.95	1824.64	2028.98	2105.36	1755.9	1863.57	1689.62	1712.48	1920.09	1716.38	1542.94	1448.8	1637.18	1426.42	1813.81	1534	1694.77	2011.87	2134.35	1989.42	2330.99	2452.92	1936.64	2123.93	2320.55	2034.59	2176.46	2349.49	2286.71	2212.89	2207.46	2124.47	2302.42	2231.85	2179.31	2169.94	2080.09	2642.77	2606.57	2470.64	2413.83
40	31	深圳市	1963.39	1876.99	1723.13	1941.04	1998.4	1547.69	1621.95	1824.64	2028.98	2105.36	1755.9	1863.57	1689.62	1712.48	1920.09	1716.38	1542.94	1448.8	1637.18	1426.42	1813.81	1534	1694.77	2011.87	2134.35	1989.42	2330.99	2452.92	1936.64	2123.93	2320.55	2034.59	2176.46	2349.49	2286.71	2212.89	2207.46	2124.47	2302.42	2231.85	2179.31	2169.94	2080.09	2642.77	2606.57	2470.64	2413.83
42	31	深圳市	1963.39	1876.99	1723.13	1941.04	1998.4	1547.69	1621.95	1824.64	2028.98	2105.36	1755.9	1863.57	1689.62	1712.48	1920.09	1716.38	1542.94	1448.8	1637.18	1426.42	1813.81	1534	1694.77	2011.87	2134.35	1989.42	2330.99	2452.92	1936.64	2123.93	2320.55	2034.59	2176.46	2349.49	2286.71	2212.89	2207.46	2124.47	2302.42	2231.85	2179.31	2169.94	2080.09	2642.77	2606.57	2470.64	2413.83
45	31	深圳市	1963.39	1876.99	1723.13	1941.04	1998.4	1547.69	1621.95	1824.64	2028.98	2105.36	1755.9	1863.57	1689.62	1712.48	1920.09	1716.38	1542.94	1448.8	1637.18	1426.42	1813.81	1534	1694.77	2011.87	2134.35	1989.42	2330.99	2452.92	1936.64	2123.93	2320.55	2034.59	2176.46	2349.49	2286.71	2212.89	2207.46	2124.47	2302.42	2231.85	2179.31	2169.94	2080.09	2642.77	2606.57	2470.64	2413.83
48	31	深圳市	1963.39	1876.99	1723.13	1941.04	1998.4	1547.69	1621.95	1824.64	2028.98	2105.36	1755.9	1863.57	1689.62	1712.48	1920.09	1716.38	1542.94	1448.8	1637.18	1426.42	1813.81	1534	1694.77	2011.87	2134.35	1989.42	2330.99	2452.92	1936.64	2123.93	2320.55	2034.59	2176.46	2349.49	2286.71	2212.89	2207.46	2124.47	2302.42	2231.85	2179.31	2169.94	2080.09	2642.77	2606.57	2470.64	2413.83
49	30	深圳市	1963.39	1876.99	1723.13	1941.04	1998.4	1547.69	1621.95	1824.64	2028.98	2105.36	1755.9	1863.57	1689.62	1712.48	1920.09	1716.38	1542.94	1448.8	1637.18	1426.42	1813.81	1534	1694.77	2011.87	2134.35	1989.42	2330.99	2452.92	1936.64	2123.93	2320.55	2034.59	2176.46	2349.49	2286.71	2212.89	2207.46	2124.47	2302.42	2231.85	2179.31	2169.94	2080.09	2642.77	2606.57	2470.64	2413.83
50	30	深圳市	1963.39	1876.99	1723.13	1941.04	1998.4	1547.69	1621.95	1824.64	2028.98	2105.36	1755.9	1863.57	1689.62	1712.48	1920.09	1716.38	1542.94	1448.8	1637.18	1426.42	1813.81	1534	1694.77	2011.87	2134.35	1989.42	2330.99	2452.92	1936.64	2123.93	2320.55	2034.59	2176.46	2349.49	2286.71	2212.89	2207.46	2124.47	2302.42	2231.85	2179.31	2169.94	2080.09	2642.77	2606.57	2470.64	2413.83
55	29	深圳市	1963.39	1876.99	1723.13	1941.04	1998.4	1547.69	1621.95	1824.64	2028.98	2105.36	1755.9	1863.57	1689.62	1712.48	1920.09	1716.38	1542.94	1448.8	1637.18	1426.42	1813.81	1534	1694.77	2011.87	2134.35	1989.42	2330.99	2452.92	1936.64	2123.93	2320.55	2034.59	2176.46	2349.49	2286.71	2212.89	2207.46	2124.47	2302.42	2231.85	2179.31	2169.94	2080.09	2642.77	2606.57	2470.64	2413.83
56	29	深圳市	1963.39	1876.99	1723.13	1941.04	1998.4	1547.69	1621.95	1824.64	2028.98	2105.36	1755.9	1863.57	1689.62	1712.48	1920.09	1716.38	1542.94	1448.8	1637.18	1426.42	1813.81	1534	1694.77	2011.87	2134.35	1989.42	2330.99	2452.92	1936.64	2123.93	2320.55	2034.59	2176.46	2349.49	2286.71	2212.89	2207.46	2124.47	2302.42	2231.85	2179.31	2169.94	2080.09	2642.77	2606.57	2470.64	2413.83
58	29	深圳市	1963.39	1876.99	1723.13	1941.04	1998.4	1547.69	1621.95	1824.64	2028.98	2105.36	1755.9	1863.57	1689.62	1712.48	1920.09	1716.38	1542.94	1448.8	1637.18	1426.42	1813.81	1534	1694.77	2011.87	2134.35	1989.42	2330.99	2452.92	1936.64	2123.93	2320.55	2034.59	2176.46	2349.49	2286.71	2212.89	2207.46	2124.47	2302.42	2231.85	2179.31	2169.94	2080.09	2642.77	2606.57	2470.64	2413.83
59	28	盘锦市	482.327	443.658	726.272	345.328	262.23	819.316	754.424	625.107	585.99	373.91	547.582	499.678	646.534	900.497	712.715	802.457	939.333	1013.18	883.664	1159.24	853.495	1068.65	997.496	885.661	982.521	1296.93	351.596	306.89	1149.98	800.617	147.587	165.947	94.2864	237.035	216.063	210.597	53.6587	85.8312	133.837	105.106	0	172.898	159.896	479.834	486.131	334.869	343.331
60	28	深圳市	1963.39	1876.99	1723.13	1941.04	1998.4	1547.69	1621.95	1824.64	2028.98	2105.36	1755.9	1863.57	1689.62	1712.48	1920.09	1716.38	1542.94	1448.8	1637.18	1426.42	1813.81	1534	1694.77	2011.87	2134.35	1989.42	2330.99	2452.92	1936.64	2123.93	2320.55	2034.59	2176.46	2349.49	2286.71	2212.89	2207.46	2124.47	2302.42	2231.85	2179.31	2169.94	2080.09	2642.77	2606.57	2470.64	2413.83
61	28	深圳市	1963.39	1876.99	1723.13	1941.04	1998.4	1547.69	1621.95	1824.64	2028.98	2105.36	1755.9	1863.57	1689.62	1712.48	1920.09	1716.38	1542.94	1448.8	1637.18	1426.42	1813.81	1534	1694.77	2011.87	2134.35	1989.42	2330.99	2452.92	1936.64	2123.93	2320.55	2034.59	2176.46	2349.49	2286.71	2212.89	2207.46	2124.47	2302.42	2231.85	2179.31	2169.94	2080.09	2642.77	2606.57	2470.64	2413.83
62	28	深圳市	1963.39	1876.99	1723.13	1941.04	1998.4	1547.69	1621.95	1824.64	2028.98	2105.36	1755.9	1863.57	1689.62	1712.48	1920.09	1716.38	1542.94	1448.8	1637.18	1426.42	1813.81	1534	1694.77	2011.87	2134.35	1989.42	2330.99	2452.92	1936.64	2123.93	2320.55	2034.59	2176.46	2349.49	2286.71	2212.89	2207.46	2124.47	2302.42	2231.85	2179.31	2169.94	2080.09	2642.77	2606.57	2470.64	2413.83
63	28	深圳市	1963.39	1876.99	1723.13	1941.04	1998.4	1547.69	1621.95	1824.64	2028.98	2105.36	1755.9	1863.57	1689.62	1712.48	1920.09	1716.38	1542.94	1448.8	1637.18	1426.42	1813.81	1534	1694.77	2011.87	2134.35	1989.42	2330.99	2452.92	1936.64	2123.93	2320.55	2034.59	2176.46	2349.49	2286.71	2212.89	2207.46	2124.47	2302.42	2231.85	2179.31	2169.94	2080.09	2642.77	2606.57	2470.64	2413.83
65	27	北京市	0	126.85	285.055	172.123	236.237	436.036	358.801	167.703	139.134	161.009	215.605	104.762	274.502	432.046	231.442	345.05	513.449	604.203	436.824	728.883	373.175	622.822	525.879	419.035	539.837	820.06	394.912	587.493	670.989	372.914	602.368	499.055	562.051	716.088	697.878	678.307	460.697	514.317	519.149	587.284	482.327	337.354	324.605	900.268	942.602	796.559	823.8
66	28	深圳市	1963.39	1876.99	1723.13	1941.04	1998.4	1547.69	1621.95	1824.64	2028.98	2105.36	1755.9	1863.57	1689.62	1712.48	1920.09	1716.38	1542.94	1448.8	1637.18	1426.42	1813.81	1534	1694.77	2011.87	2134.35	1989.42	2330.99	2452.92	1936.64	2123.93	2320.55	2034.59	2176.46	2349.49	2286.71	2212.89	2207.46	2124.47	2302.42	2231.85	2179.31	2169.94	2080.09	2642.77	2606.57	2470.64	2413.83
68	28	深圳市	1963.39	1876.99	1723.13	1941.04	1998.4	1547.69	1621.95	1824.64	2028.98	2105.36	1755.9	1863.57	1689.62	1712.48	1920.09	1716.38	1542.94	1448.8	1637.18	1426.42	1813.81	1534	1694.77	2011.87	2134.35	1989.42	2330.99	2452.92	1936.64	2123.93	2320.55	2034.59	2176.46	2349.49	2286.71	2212.89	2207.46	2124.47	2302.42	2231.85	2179.31	2169.94	2080.09	2642.77	2606.57	2470.64	2413.83
69	28	深圳市	1963.39	1876.99	1723.13	1941.04	1998.4	1547.69	1621.95	1824.64	2028.98	2105.36	1755.9	1863.57	1689.62	1712.48	1920.09	1716.38	1542.94	1448.8	1637.18	1426.42	1813.81	1534	1694.77	2011.87	2134.35	1989.42	2330.99	2452.92	1936.64	2123.93	2320.55	2034.59	2176.46	2349.49	2286.71	2212.89	2207.46	2124.47	2302.42	2231.85	2179.31	2169.94	2080.09	2642.77	2606.57	2470.64	2413.83
70	25	深圳市	1963.39	1876.99	1723.13	1941.04	1998.4	1547.69	1621.95	1824.64	2028.98	2105.36	1755.9	1863.57	1689.62	1712.48	1920.09	1716.38	1542.94	1448.8	1637.18	1426.42	1813.81	1534	1694.77	2011.87	2134.35	1989.42	2330.99	2452.92	1936.64	2123.93	2320.55	2034.59	2176.46	2349.49	2286.71	2212.89	2207.46	2124.47	2302.42	2231.85	2179.31	2169.94	2080.09	2642.77	2606.57	2470.64	2413.83
78	27	深圳市	1963.39	1876.99	1723.13	1941.04	1998.4	1547.69	1621.95	1824.64	2028.98	2105.36	1755.9	1863.57	1689.62	1712.48	1920.09	1716.38	1542.94	1448.8	1637.18	1426.42	1813.81	1534	1694.77	2011.87	2134.35	1989.42	2330.99	2452.92	1936.64	2123.93	2320.55	2034.59	2176.46	2349.49	2286.71	2212.89	2207.46	2124.47	2302.42	2231.85	2179.31	2169.94	2080.09	2642.77	2606.57	2470.64	2413.83
88	28	深圳市	1963.39	1876.99	1723.13	1941.04	1998.4	1547.69	1621.95	1824.64	2028.98	2105.36	1755.9	1863.57	1689.62	1712.48	1920.09	1716.38	1542.94	1448.8	1637.18	1426.42	1813.81	1534	1694.77	2011.87	2134.35	1989.42	2330.99	2452.92	1936.64	2123.93	2320.55	2034.59	2176.46	2349.49	2286.71	2212.89	2207.46	2124.47	2302.42	2231.85	2179.31	2169.94	2080.09	2642.77	2606.57	2470.64	2413.83
89	27	深圳市	1963.39	1876.99	1723.13	1941.04	1998.4	1547.69	1621.95	1824.64	2028.98	2105.36	1755.9	1863.57	1689.62	1712.48	1920.09	1716.38	1542.94	1448.8	1637.18	1426.42	1813.81	1534	1694.77	2011.87	2134.35	1989.42	2330.99	2452.92	1936.64	2123.93	2320.55	2034.59	2176.46	2349.49	2286.71	2212.89	2207.46	2124.47	2302.42	2231.85	2179.31	2169.94	2080.09	2642.77	2606.57	2470.64	2413.83
90	26	深圳市	1963.39	1876.99	1723.13	1941.04	1998.4	1547.69	1621.95	1824.64	2028.98	2105.36	1755.9	1863.57	1689.62	1712.48	1920.09	1716.38	1542.94	1448.8	1637.18	1426.42	1813.81	1534	1694.77	2011.87	2134.35	1989.42	2330.99	2452.92	1936.64	2123.93	2320.55	2034.59	2176.46	2349.49	2286.71	2212.89	2207.46	2124.47	2302.42	2231.85	2179.31	2169.94	2080.09	2642.77	2606.57	2470.64	2413.83
96	25	深圳市	1963.39	1876.99	1723.13	1941.04	1998.4	1547.69	1621.95	1824.64	2028.98	2105.36	1755.9	1863.57	1689.62	1712.48	1920.09	1716.38	1542.94	1448.8	1637.18	1426.42	1813.81	1534	1694.77	2011.87	2134.35	1989.42	2330.99	2452.92	1936.64	2123.93	2320.55	2034.59	2176.46	2349.49	2286.71	2212.89	2207.46	2124.47	2302.42	2231.85	2179.31	2169.94	2080.09	2642.77	2606.57	2470.64	2413.83
99	25	深圳市	1963.39	1876.99	1723.13	1941.04	1998.4	1547.69	1621.95	1824.64	2028.98	2105.36	1755.9	1863.57	1689.62	1712.48	1920.09	1716.38	1542.94	1448.8	1637.18	1426.42	1813.81	1534	1694.77	2011.87	2134.35	1989.42	2330.99	2452.92	1936.64	2123.93	2320.55	2034.59	2176.46	2349.49	2286.71	2212.89	2207.46	2124.47	2302.42	2231.85	2179.31	2169.94	2080.09	2642.77	2606.57	2470.64	2413.83
100	21	惠州市	1894.63	1806.74	1657.42	1869.69	1926.27	1481.72	1555.43	1757.63	1962.37	2035.41	1686.17	1794.28	1621.28	1651.4	1855.69	1652.61	1480.89	1387.63	1574.77	1370.58	1752.21	1476.31	1636.41	1951.54	2075.99	1940.21	2260.14	2380.07	1883.31	2061.53	2246.24	1960	2101.81	2274.47	2211.58	2137.65	2133.84	2050	2228.84	2157.23	2105.32	2097.53	2007.23	2568	2531.31	2395.64	2338.47
151	25	北京市	0	126.85	285.055	172.123	236.237	436.036	358.801	167.703	139.134	161.009	215.605	104.762	274.502	432.046	231.442	345.05	513.449	604.203	436.824	728.883	373.175	622.822	525.879	419.035	539.837	820.06	394.912	587.493	670.989	372.914	602.368	499.055	562.051	716.088	697.878	678.307	460.697	514.317	519.149	587.284	482.327	337.354	324.605	900.268	942.602	796.559	823.8
153	25	芜湖市	1016.37	908.028	846.13	952.911	998.079	685.698	739.437	915.378	1115.41	1135	800.848	911.627	764.645	925.266	1051.16	877.482	763.024	706.593	834.793	796.419	1004.98	841.935	960.813	1207.34	1353.61	1374.18	1343.96	1440.52	1259.18	1276.36	1295.72	1008.45	1150.01	1322.47	1259.93	1186.56	1188.07	1098.82	1283.21	1205.48	1156.8	1164.19	1069.49	1615.94	1580.3	1443.61	1388.39
155	25	成都市	1548.88	1552.67	1273.2	1650.69	1733.74	1181.77	1241.18	1384.53	1513.32	1705.24	1448.03	1500.64	1349.1	1119.74	1358.81	1204.4	1055.06	986.302	1115.7	835.617	1198.79	928.669	1032.58	1299.8	1338.97	1012.52	1924.06	2134.18	1064.47	1444.84	2133.14	1933.3	2049.95	2229.25	2192.71	2147.2	1988.59	1992.33	2060.98	2091.41	1994.37	1879.89	1838.28	2446.93	2477.79	2327.42	2331.26
156	25	杭州市	1178.17	1063.71	1026.67	1098.14	1134.4	870.902	921.083	1088.96	1284.85	1286.02	964.324	1073.73	937.721	1113.37	1229.89	1062.21	952.559	896.637	1022.82	983.565	1190.96	1031.74	1150.6	1391.91	1539.05	1564.15	1483.88	1560.21	1449.16	1455.61	1396.64	1107.67	1245.73	1407.67	1342.29	1266.16	1301.57	1199.02	1395.87	1301.12	1265.04	1293.47	1195.63	1705.03	1657.06	1528.47	1462.43
157	25	长沙市	1364.34	1290.84	1109.03	1365.4	1431.59	935.982	1012.29	1216.01	1417.3	1514.31	1166.53	1269.25	1090.24	1086.2	1300.45	1095.49	918.484	823.029	1013.22	799.577	1188.12	906.078	1066.79	1384.62	1506.36	1374.57	1746.23	1891.12	1313	1499.19	1788.3	1514.92	1656.03	1838.43	1781.36	1713.51	1661.88	1599.88	1754.67	1709.68	1641.84	1604.75	1522.84	2119.27	2102.09	1957.06	1917.32
158	25	石家庄市	285.055	282.695	0	380.955	464.056	175.929	107.502	117.741	308.545	446.045	202.905	227.812	128.159	187.185	206.399	82.7809	228.401	320.187	157.862	445.353	195.815	344.564	283.554	372.872	522.117	672.438	678.752	870.875	523.983	430.394	861.295	692.258	790.78	963.108	933.134	897.841	716.675	735.603	787.805	827.018	726.272	607.043	567.725	1174.21	1205.81	1056.2	1068.08
159	25	乌鲁木齐市	2390.01	2498.19	2315.7	2562.02	2616.49	2400.82	2389.22	2335.51	2255.48	2442.14	2494.8	2442.82	2443.22	2154.46	2184.32	2243.72	2276.77	2308.06	2236.48	2205.78	2119.98	2169.85	2084.64	1980.62	1850.21	1655.86	2496.45	2695.96	1796.12	2022.26	2865.71	2877.85	2900.95	2994.45	3007.57	3017.92	2764	2868.61	2766.16	2903.55	2807.44	2634.56	2678.6	3011.16	3115.45	3016.22	3093.15
301	25	苏州市	1051.87	930.693	941.486	951.699	978.214	805.641	841.884	985.354	1169.78	1143.57	845.034	949.803	836.667	1056.78	1135.89	990.106	911.58	874.459	967.547	987.167	1121.74	1012.68	1109.28	1314.01	1463.15	1535.29	1327.37	1386.58	1408.22	1360.04	1212.83	925.079	1060.28	1216.95	1150.81	1074.05	1125.59	1016.16	1218.67	1115.28	1086.11	1129.11	1029.75	1514.79	1462.83	1337.19	1267.91
333	12	佛山市	1940	1860.02	1689.73	1928.96	1990.16	1515.83	1591.58	1795.23	1997.63	2086.49	1737.06	1842.54	1665.5	1665.63	1881.98	1677	1499.37	1403.29	1594.21	1368.11	1768	1479.44	1641.18	1962.18	2079.52	1915.93	2315.64	2447.87	1871.22	2079.48	2326.01	2043.07	2185.29	2361.89	2300.64	2228.3	2207.93	2131.77	2302.38	2240.34	2182.53	2162.85	2075.85	2652.05	2621.8	2482.64	2430.85
338	18	潍坊市	466.895	341.792	446.202	359.316	394.468	404.987	386.06	440.021	595.095	550.535	280.564	370.505	318.402	618.728	598.323	521.413	550.583	581.754	550.302	737.855	641.684	690.242	704.3	797.782	943.161	1116.55	743.361	836.672	969.506	808.548	709.83	436.592	576.716	760.385	705.945	642.555	589.912	520.216	684.663	630.052	564.766	558.769	464.512	1039.81	1024.51	877.966	844.569
400	28	许昌市	721.406	665.01	456.558	751.397	827.156	286.272	363.576	566.15	765.084	877.342	541.004	633.344	452.748	450.48	648.655	444.674	277.006	194.146	368.55	272.322	547.912	320.298	458.046	751.464	885.935	852.449	1112.34	1279.05	747.149	854.304	1214.92	974.291	1104.89	1290.18	1243.55	1187.82	1076.37	1046.27	1162.9	1153.19	1068.1	996.005	927.627	1545.37	1551.22	1400.5	1384.01
401	29	唐山市	172.123	98.3573	380.955	0	83.2079	484.401	414.801	283.276	308.06	192.905	212.056	155.483	308.442	557.47	395.011	457.84	596.401	674.522	538.359	816.767	519.111	723.693	654.981	589.623	711.915	983.817	392.2	528.934	833.317	542.883	482.569	331.853	412.496	582.165	553.773	523.89	338.229	359.518	416.504	446.453	345.328	244.61	187.594	803.581	827.15	676.743	687.415
402	29	北京市	0	126.85	285.055	172.123	236.237	436.036	358.801	167.703	139.134	161.009	215.605	104.762	274.502	432.046	231.442	345.05	513.449	604.203	436.824	728.883	373.175	622.822	525.879	419.035	539.837	820.06	394.912	587.493	670.989	372.914	602.368	499.055	562.051	716.088	697.878	678.307	460.697	514.317	519.149	587.284	482.327	337.354	324.605	900.268	942.602	796.559	823.8
403	29	太原市	432.046	460.906	187.185	557.47	639.353	251.79	235.668	275.412	398.961	585.835	390.089	401.988	308.982	0	247.94	104.406	173.567	263.772	90.5574	328.337	103.022	210.091	97.7283	301.287	436.901	500.564	805.845	1014.56	358.828	414.546	1029.89	876.823	969.868	1137.4	1111.2	1079.52	886.06	916.019	950.217	1003.25	900.497	768.149	740.688	1332.3	1372.64	1224.93	1243.72
404	29	景德镇市	1213.49	1111.67	1016.48	1163.37	1212.75	845.793	909.081	1098.42	1302.54	1340.57	998.518	1109.41	950.726	1066.53	1222.82	1035.17	895.419	821.915	978.251	876.99	1155.79	946.961	1085.37	1361.17	1502.76	1475.08	1555.5	1659.61	1375.3	1444.65	1518.05	1231.02	1372.64	1545.01	1482.28	1408.66	1408.94	1321.3	1504.08	1428.11	1378.51	1380.98	1287.61	1838.6	1802.39	1666.16	1610.09
407	29	济南市	401.166	295.885	296.485	357.054	420.853	239.077	222.89	320.512	507.338	525.17	185.956	296.405	175.864	458.044	474.354	365.131	384.72	421.017	385.801	577.57	491.32	524.784	540.532	663.788	812.258	958.164	746.441	880.381	813.375	696.131	792.577	547.045	677.779	863.262	816.102	760.987	658.041	619.209	748.352	726.8	645.06	594.019	514.03	1124.55	1125.19	974.933	956.562
409	29	济南市	401.166	295.885	296.485	357.054	420.853	239.077	222.89	320.512	507.338	525.17	185.956	296.405	175.864	458.044	474.354	365.131	384.72	421.017	385.801	577.57	491.32	524.784	540.532	663.788	812.258	958.164	746.441	880.381	813.375	696.131	792.577	547.045	677.779	863.262	816.102	760.987	658.041	619.209	748.352	726.8	645.06	594.019	514.03	1124.55	1125.19	974.933	956.562
411	29	杭州市	1178.17	1063.71	1026.67	1098.14	1134.4	870.902	921.083	1088.96	1284.85	1286.02	964.324	1073.73	937.721	1113.37	1229.89	1062.21	952.559	896.637	1022.82	983.565	1190.96	1031.74	1150.6	1391.91	1539.05	1564.15	1483.88	1560.21	1449.16	1455.61	1396.64	1107.67	1245.73	1407.67	1342.29	1266.16	1301.57	1199.02	1395.87	1301.12	1265.04	1293.47	1195.63	1705.03	1657.06	1528.47	1462.43
413	29	石家庄市	285.055	282.695	0	380.955	464.056	175.929	107.502	117.741	308.545	446.045	202.905	227.812	128.159	187.185	206.399	82.7809	228.401	320.187	157.862	445.353	195.815	344.564	283.554	372.872	522.117	672.438	678.752	870.875	523.983	430.394	861.295	692.258	790.78	963.108	933.134	897.841	716.675	735.603	787.805	827.018	726.272	607.043	567.725	1174.21	1205.81	1056.2	1068.08
415	29	乌鲁木齐市	2390.01	2498.19	2315.7	2562.02	2616.49	2400.82	2389.22	2335.51	2255.48	2442.14	2494.8	2442.82	2443.22	2154.46	2184.32	2243.72	2276.77	2308.06	2236.48	2205.78	2119.98	2169.85	2084.64	1980.62	1850.21	1655.86	2496.45	2695.96	1796.12	2022.26	2865.71	2877.85	2900.95	2994.45	3007.57	3017.92	2764	2868.61	2766.16	2903.55	2807.44	2634.56	2678.6	3011.16	3115.45	3016.22	3093.15
417	29	合肥市	941.384	838.246	757.047	890.263	941.186	592.771	649.76	831.849	1034.31	1067.06	726.041	837.031	682.348	828.915	963.023	784.542	665.012	607.11	738.61	697.373	910.667	742.261	862.335	1114.08	1259.46	1274.6	1282.46	1391.46	1160.3	1187.37	1259.06	975.46	1117.68	1295.01	1234.62	1163.52	1144.45	1064.24	1239.42	1172.72	1116.73	1110.67	1018.75	1584.44	1556.14	1415.52	1366.95
419	29	长沙市	1364.34	1290.84	1109.03	1365.4	1431.59	935.982	1012.29	1216.01	1417.3	1514.31	1166.53	1269.25	1090.24	1086.2	1300.45	1095.49	918.484	823.029	1013.22	799.577	1188.12	906.078	1066.79	1384.62	1506.36	1374.57	1746.23	1891.12	1313	1499.19	1788.3	1514.92	1656.03	1838.43	1781.36	1713.51	1661.88	1599.88	1754.67	1709.68	1641.84	1604.75	1522.84	2119.27	2102.09	1957.06	1917.32
420	29	吉林市	942.602	925.117	1205.81	827.15	744.212	1305.4	1239.79	1098.75	1018.44	802.147	1033.25	977.998	1132.06	1372.64	1162.77	1278.72	1423.43	1498.96	1363.67	1643.7	1314.57	1550.02	1467.9	1308.56	1376.09	1723.46	645.773	425.133	1584.21	1196.49	344.666	587.928	449.081	264.146	321.562	393.746	489.267	507.085	423.818	398.444	486.131	605.249	639.595	124.252	0	151.275	195.006
421	29	南京市	944.835	831.221	798.499	868.789	908.94	649.278	694.363	856.757	1051.6	1054.95	730.843	840.343	705.597	897.016	999.89	838.714	743.988	700.038	806.736	807.43	969.106	837.984	942.708	1167.19	1315.37	1365.12	1257.25	1344.73	1242.37	1225.62	1193.95	905.759	1046.78	1217.43	1154.35	1080.48	1089.77	996.55	1184.78	1102.33	1056.81	1071.94	975.702	1511.88	1474.19	1338.63	1281.78
422	29	宜昌市	1153.92	1105.88	876.069	1193.48	1269.4	719.183	795.752	991.807	1179.68	1312.73	982.537	1071.27	891.854	810.158	1045.47	842.839	658.701	560.889	751.643	494.276	912.994	610.45	771.72	1096.3	1205.27	1041.08	1548.01	1720.42	991.083	1222.9	1655.35	1406.71	1540.84	1726.46	1677.21	1617.96	1517.86	1482.41	1604.97	1590.53	1508.12	1438.08	1369.61	1986.51	1988.97	1838.83	1817.33
423	29	聊城市	417.473	340.417	225.74	422.072	496.522	120.273	126.69	292.056	496.058	563.079	215.577	318.61	145.253	357.467	427.074	276.498	265.345	300.809	277.192	457.29	407.961	404.646	432.031	597.568	746.673	856.871	794.907	950.868	716.259	652.795	885.146	655.058	780.212	964.508	920.937	869.648	745.768	721.637	832.046	826.73	738.854	666.392	596.779	1214.91	1223.6	1072.52	1061.21
425	29	徐州市	656.256	549.865	502.847	601.655	654.947	364.085	400.719	559.908	756.902	778.303	440.697	551.528	408.676	615.763	702.852	548.123	479.304	460.249	527.406	597.255	679.667	595.357	673.46	873.833	1022.68	1102.18	993.829	1109.4	970.296	928.527	991.212	716.644	857.598	1040.35	984.259	918.197	868.888	801.479	963.058	911.268	845.673	826.057	736.771	1321.34	1304.26	1158.68	1121.52
426	29	赤峰市	394.912	455.779	678.752	392.2	349.799	829.033	752.261	561.016	411.667	235.298	579.709	479.333	660.088	805.845	566.108	731.498	906.591	998.699	825.542	1118.56	726.113	1008.05	891.531	677.094	731.902	1087.38	0	227.691	954.691	554.854	371.136	490.273	441.941	498.971	519.392	546.35	298.795	433.678	273.027	426.266	351.596	212.358	309.287	568.763	645.773	525.625	596.764
428	29	长沙市	1364.34	1290.84	1109.03	1365.4	1431.59	935.982	1012.29	1216.01	1417.3	1514.31	1166.53	1269.25	1090.24	1086.2	1300.45	1095.49	918.484	823.029	1013.22	799.577	1188.12	906.078	1066.79	1384.62	1506.36	1374.57	1746.23	1891.12	1313	1499.19	1788.3	1514.92	1656.03	1838.43	1781.36	1713.51	1661.88	1599.88	1754.67	1709.68	1641.84	1604.75	1522.84	2119.27	2102.09	1957.06	1917.32
429	27	广州市	1893.67	1810.88	1647.89	1877.86	1937.57	1473.11	1548.22	1751.56	1954.98	2038.27	1688.64	1795.12	1619.33	1630.63	1842.56	1638.1	1462.5	1367.37	1557.1	1339.39	1732.5	1448.61	1609.9	1928.88	2049.16	1897.14	2266.04	2394.25	1847.15	2043.41	2268.59	1984.54	2126.7	2302.22	2240.47	2167.66	2152.21	2073.66	2246.88	2181.88	2125.83	2109.9	2021.78	2593.47	2561.33	2423.14	2369.79
430	29	张家界市	1315.54	1266.33	1037.65	1353.07	1428.24	880.581	957.259	1153.47	1340.76	1474.23	1142.63	1232.42	1052.73	967.777	1205.35	1003.45	819.29	721.698	911.682	646.853	1070.29	764.832	924.802	1249.58	1353.58	1165.97	1709.52	1880.67	1128.66	1378.81	1811.62	1558.59	1694.27	1879.85	1829.21	1768.31	1675.25	1636.04	1763.16	1744.71	1664.18	1597.67	1527.74	2143.29	2143.05	1993.4	1968.97
488	25	潍坊市	466.895	341.792	446.202	359.316	394.468	404.987	386.06	440.021	595.095	550.535	280.564	370.505	318.402	618.728	598.323	521.413	550.583	581.754	550.302	737.855	641.684	690.242	704.3	797.782	943.161	1116.55	743.361	836.672	969.506	808.548	709.83	436.592	576.716	760.385	705.945	642.555	589.912	520.216	684.663	630.052	564.766	558.769	464.512	1039.81	1024.51	877.966	844.569
498	28	济南市	401.166	295.885	296.485	357.054	420.853	239.077	222.89	320.512	507.338	525.17	185.956	296.405	175.864	458.044	474.354	365.131	384.72	421.017	385.801	577.57	491.32	524.784	540.532	663.788	812.258	958.164	746.441	880.381	813.375	696.131	792.577	547.045	677.779	863.262	816.102	760.987	658.041	619.209	748.352	726.8	645.06	594.019	514.03	1124.55	1125.19	974.933	956.562
501	33	武汉市	1080.77	1002.79	835.809	1075.63	1141.12	660.322	734.788	937.881	1141.78	1227.98	879.039	983.57	806.271	837.544	1034.13	831.827	664.687	575.676	757.027	593.19	936.145	681.815	834.892	1138.83	1270.33	1192.49	1458.54	1600.63	1107.71	1242.69	1498.74	1227.66	1368.18	1551.45	1495.51	1429.04	1371.47	1311.59	1464.12	1421.44	1352.02	1314.3	1232.16	1830.13	1815.44	1669.41	1632.56
503	33	海口市	2336.7	2265.62	2073.76	2339.91	2404.96	1904.25	1981.34	2184.37	2382.02	2488.34	2141.21	2243.11	2063.39	2026.25	2256.1	2051.23	1868.68	1770.74	1963.17	1710.47	2129.25	1827.5	1988.38	2313.15	2417.83	2207.69	2720.84	2864.31	2186.39	2439.85	2752.24	2472.15	2614.3	2792.92	2732.69	2661.31	2630.32	2559.81	2724.06	2668.99	2607.32	2578.15	2494.32	3080.55	3054.19	2913.25	2864.45
504	33	长沙市	1364.34	1290.84	1109.03	1365.4	1431.59	935.982	1012.29	1216.01	1417.3	1514.31	1166.53	1269.25	1090.24	1086.2	1300.45	1095.49	918.484	823.029	1013.22	799.577	1188.12	906.078	1066.79	1384.62	1506.36	1374.57	1746.23	1891.12	1313	1499.19	1788.3	1514.92	1656.03	1838.43	1781.36	1713.51	1661.88	1599.88	1754.67	1709.68	1641.84	1604.75	1522.84	2119.27	2102.09	1957.06	1917.32
505	33	海口市	2336.7	2265.62	2073.76	2339.91	2404.96	1904.25	1981.34	2184.37	2382.02	2488.34	2141.21	2243.11	2063.39	2026.25	2256.1	2051.23	1868.68	1770.74	1963.17	1710.47	2129.25	1827.5	1988.38	2313.15	2417.83	2207.69	2720.84	2864.31	2186.39	2439.85	2752.24	2472.15	2614.3	2792.92	2732.69	2661.31	2630.32	2559.81	2724.06	2668.99	2607.32	2578.15	2494.32	3080.55	3054.19	2913.25	2864.45
506	32	济南市	401.166	295.885	296.485	357.054	420.853	239.077	222.89	320.512	507.338	525.17	185.956	296.405	175.864	458.044	474.354	365.131	384.72	421.017	385.801	577.57	491.32	524.784	540.532	663.788	812.258	958.164	746.441	880.381	813.375	696.131	792.577	547.045	677.779	863.262	816.102	760.987	658.041	619.209	748.352	726.8	645.06	594.019	514.03	1124.55	1125.19	974.933	956.562
507	32	珠海市	2026.12	1943.21	1779.83	2009.87	2069.21	1605.19	1680.41	1883.8	2087.08	2170.67	1821.04	1927.56	1751.77	1760.47	1973.95	1769.31	1593.03	1497.53	1687.73	1466.08	1862.56	1576.48	1738.04	2058.04	2176.89	2017.16	2398.29	2525.49	1971.05	2173.73	2397.92	2113.14	2255.22	2429.8	2367.62	2294.35	2282.54	2202.55	2377.31	2310.49	2255.63	2241.4	2152.9	2721.89	2688.1	2550.83	2496
510	32	德阳市	1477.17	1481.35	1201.68	1579.41	1662.49	1111.52	1170.37	1312.88	1441.77	1633.52	1377.15	1429.17	1278.25	1048.02	1287.28	1132.72	984.003	916.134	1044.13	764.821	1127.27	857.13	960.989	1229.88	1271.29	949.554	1852.43	2062.45	997.257	1374.94	2061.8	1863.18	1979.25	2158.29	2122.05	2076.95	1917.24	1921.7	1989.44	2020.49	1923.25	1808.3	1767.01	2375.32	2406.47	2256.15	2260.47
513	32	珠海市	2026.12	1943.21	1779.83	2009.87	2069.21	1605.19	1680.41	1883.8	2087.08	2170.67	1821.04	1927.56	1751.77	1760.47	1973.95	1769.31	1593.03	1497.53	1687.73	1466.08	1862.56	1576.48	1738.04	2058.04	2176.89	2017.16	2398.29	2525.49	1971.05	2173.73	2397.92	2113.14	2255.22	2429.8	2367.62	2294.35	2282.54	2202.55	2377.31	2310.49	2255.63	2241.4	2152.9	2721.89	2688.1	2550.83	2496
514	32	重庆市	1367.96	1342.64	1082.9	1436.59	1516.89	952.198	1023.25	1200.46	1365.81	1528.95	1225.14	1299.27	1128.22	970.134	1217.85	1030.71	854.531	765.657	936.172	644.446	1066.43	760.318	904.198	1217.59	1297.29	1047.02	1760.71	1951.71	1043.61	1357.57	1913.02	1682.17	1810.37	1994.9	1950.38	1896.16	1771.25	1751.76	1853.05	1857.14	1767.93	1678.13	1620.38	2239.62	2253.56	2102.35	2090.81
516	32	西安市	955.85	955.599	676.984	1053.58	1136.63	588.788	645.071	789.904	932.057	1114.24	851.575	903.983	752.796	533.325	779.37	610.812	458.175	394.895	520.116	240.201	622.126	333.189	455.735	760.344	838.583	616.465	1338.47	1543	590.701	901.969	1536.06	1339.98	1453.99	1632.49	1596.86	1553.08	1391.54	1396.63	1464.67	1494.78	1397.34	1284.02	1241.17	1851.19	1880.7	1730.3	1734.97
517	32	宁波市	1249.86	1128.23	1136.06	1146.82	1170.14	994.692	1034.82	1182.8	1368	1339.2	1043.26	1147.96	1033.59	1244.24	1332.37	1181.82	1092.92	1047.72	1154.24	1148.36	1313.09	1185.29	1291.6	1507.84	1656.76	1713.82	1518.09	1566.71	1591.25	1556.97	1383.19	1098.9	1229.41	1376.3	1309.07	1231.54	1304.82	1188.93	1396.32	1283.48	1262.77	1316.58	1216.79	1673.52	1612.67	1494.7	1418.04
518	32	无锡市	1018.78	899.571	897.249	925.679	956.455	757.133	796.091	945.561	1133.51	1116.33	809.198	915.715	795.768	1007.54	1094.09	943.384	859.766	820.438	917.898	931.321	1074.79	958.622	1057.92	1269.04	1417.99	1482.9	1306.22	1374.34	1357.23	1318.99	1207.39	918.575	1056.1	1217.6	1152.25	1076.18	1114.63	1009.91	1208.56	1111.44	1077.07	1111.54	1012.85	1514.95	1467.4	1338.4	1272.89
519	32	湘潭市	1429.88	1359.34	1170.28	1435.5	1502.77	998.794	1075.6	1279.08	1478.82	1581.38	1234.73	1336.14	1156.4	1138.86	1358.45	1153.18	973.802	877.151	1068.73	842.642	1241.39	952.733	1114.35	1435.05	1553.13	1405.47	1814.15	1962.23	1351.05	1553.01	1862.34	1590.09	1731	1913.73	1857	1789.47	1734.98	1674.65	1827.45	1784.49	1715.66	1675.85	1594.99	2193.61	2177.52	2032.14	1993.23
520	32	武汉市	1080.77	1002.79	835.809	1075.63	1141.12	660.322	734.788	937.881	1141.78	1227.98	879.039	983.57	806.271	837.544	1034.13	831.827	664.687	575.676	757.027	593.19	936.145	681.815	834.892	1138.83	1270.33	1192.49	1458.54	1600.63	1107.71	1242.69	1498.74	1227.66	1368.18	1551.45	1495.51	1429.04	1371.47	1311.59	1464.12	1421.44	1352.02	1314.3	1232.16	1830.13	1815.44	1669.41	1632.56
521	32	合肥市	941.384	838.246	757.047	890.263	941.186	592.771	649.76	831.849	1034.31	1067.06	726.041	837.031	682.348	828.915	963.023	784.542	665.012	607.11	738.61	697.373	910.667	742.261	862.335	1114.08	1259.46	1274.6	1282.46	1391.46	1160.3	1187.37	1259.06	975.46	1117.68	1295.01	1234.62	1163.52	1144.45	1064.24	1239.42	1172.72	1116.73	1110.67	1018.75	1584.44	1556.14	1415.52	1366.95
524	32	广州市	1893.67	1810.88	1647.89	1877.86	1937.57	1473.11	1548.22	1751.56	1954.98	2038.27	1688.64	1795.12	1619.33	1630.63	1842.56	1638.1	1462.5	1367.37	1557.1	1339.39	1732.5	1448.61	1609.9	1928.88	2049.16	1897.14	2266.04	2394.25	1847.15	2043.41	2268.59	1984.54	2126.7	2302.22	2240.47	2167.66	2152.21	2073.66	2246.88	2181.88	2125.83	2109.9	2021.78	2593.47	2561.33	2423.14	2369.79
526	32	厦门市	1733.78	1628.82	1537.59	1674.91	1718.52	1365.4	1430.36	1620.7	1824.75	1856.58	1518.35	1629.35	1472.86	1577.23	1743.71	1552.91	1404.13	1323.21	1490.96	1352.45	1670.11	1438.22	1586.5	1875.55	2014.07	1951.3	2065.59	2153.67	1865.97	1964.21	1993.34	1704.34	1842.42	2003.02	1937.19	1860.61	1896.52	1795.69	1991.12	1897.79	1860.98	1882.27	1785.87	2300.69	2249.55	2123.53	2054.59
528	32	柳州市	1818.75	1762.75	1543.69	1845.71	1917.75	1382.76	1459.95	1658.64	1848.13	1976.02	1638.08	1732.34	1551.72	1474.97	1713.31	1511.24	1327.08	1229.35	1419.64	1151.35	1577.2	1270.15	1428.49	1752.57	1850.1	1628.74	2211.17	2374.64	1611.64	1884.31	2290.19	2024.53	2164.04	2348.28	2293.45	2227.77	2158.37	2106.81	2248.9	2216.55	2142.74	2089.42	2014.18	2622.4	2612.42	2465.21	2431.08
529	32	广州市	1893.67	1810.88	1647.89	1877.86	1937.57	1473.11	1548.22	1751.56	1954.98	2038.27	1688.64	1795.12	1619.33	1630.63	1842.56	1638.1	1462.5	1367.37	1557.1	1339.39	1732.5	1448.61	1609.9	1928.88	2049.16	1897.14	2266.04	2394.25	1847.15	2043.41	2268.59	1984.54	2126.7	2302.22	2240.47	2167.66	2152.21	2073.66	2246.88	2181.88	2125.83	2109.9	2021.78	2593.47	2561.33	2423.14	2369.79
530	32	大连市	499.055	420.035	692.258	331.853	263.887	751.715	696.735	609.066	625.604	439.837	494.639	480.93	590.776	876.823	726.588	773.657	884.754	947.047	843.759	1099.78	848.078	1021.39	974.407	917.942	1032.57	1315.66	490.273	472.834	1165.16	856.101	289.067	0	142.226	323.825	270.627	214.591	213.853	91.3551	299.556	197.355	165.947	282.501	205.733	608.985	587.928	442.214	410.623
531	31	广州市	1893.67	1810.88	1647.89	1877.86	1937.57	1473.11	1548.22	1751.56	1954.98	2038.27	1688.64	1795.12	1619.33	1630.63	1842.56	1638.1	1462.5	1367.37	1557.1	1339.39	1732.5	1448.61	1609.9	1928.88	2049.16	1897.14	2266.04	2394.25	1847.15	2043.41	2268.59	1984.54	2126.7	2302.22	2240.47	2167.66	2152.21	2073.66	2246.88	2181.88	2125.83	2109.9	2021.78	2593.47	2561.33	2423.14	2369.79
532	31	珠海市	2026.12	1943.21	1779.83	2009.87	2069.21	1605.19	1680.41	1883.8	2087.08	2170.67	1821.04	1927.56	1751.77	1760.47	1973.95	1769.31	1593.03	1497.53	1687.73	1466.08	1862.56	1576.48	1738.04	2058.04	2176.89	2017.16	2398.29	2525.49	1971.05	2173.73	2397.92	2113.14	2255.22	2429.8	2367.62	2294.35	2282.54	2202.55	2377.31	2310.49	2255.63	2241.4	2152.9	2721.89	2688.1	2550.83	2496
533	31	佛山市	1940	1860.02	1689.73	1928.96	1990.16	1515.83	1591.58	1795.23	1997.63	2086.49	1737.06	1842.54	1665.5	1665.63	1881.98	1677	1499.37	1403.29	1594.21	1368.11	1768	1479.44	1641.18	1962.18	2079.52	1915.93	2315.64	2447.87	1871.22	2079.48	2326.01	2043.07	2185.29	2361.89	2300.64	2228.3	2207.93	2131.77	2302.38	2240.34	2182.53	2162.85	2075.85	2652.05	2621.8	2482.64	2430.85
534	31	汕头市	1876.05	1778.09	1659.88	1831.76	1881.09	1484.61	1554.26	1751.49	1957.02	2007.37	1662.47	1772.87	1607.89	1678.09	1863.69	1665.82	1504.76	1416.98	1595.78	1423.53	1775.46	1520.19	1675.6	1979.23	2111.68	2012.28	2223.93	2325.42	1940.83	2078.49	2175.05	1886.22	2026.17	2191.67	2126.75	2050.94	2071.87	1977.36	2166.92	2081.72	2038.98	2048.64	1954.38	2488.44	2442.35	2312.68	2247.78
536	32	福州市	1594.39	1484.31	1416.7	1523.94	1562.75	1249.22	1309.24	1491.76	1693.08	1709.56	1378.96	1489.62	1341.63	1474.48	1622.94	1439.97	1303.83	1230.28	1385.79	1279.19	1562.48	1353.89	1493.87	1767.56	1910.19	1879.17	1911.78	1989.51	1782.7	1846.64	1822.4	1533.92	1670.36	1827.36	1761.02	1684.06	1730.35	1625.2	1824.39	1725.49	1692.96	1722.9	1625.19	2125.23	2071	1947.38	1875.99
537	32	天津市	126.85	0	282.695	98.3573	181.558	391.328	319.514	189.146	262.772	229.401	124.909	60.9573	215.303	460.906	317.068	360.264	498.905	578.804	440.01	719.302	428.121	625.384	558.583	518.489	650.015	900.345	455.779	614.613	749.149	491.906	580.464	420.035	509.228	680.423	651.101	618.772	435.952	455.114	511.898	544.409	443.658	335.541	285.764	899.328	925.117	774.874	785.448
538	32	昆明市	2072.91	2055.11	1788.74	2150.13	2231.09	1666.22	1735.66	1905.29	2057.77	2233.28	1939.36	2009.63	1841.74	1658.81	1905.48	1730.31	1561.05	1476.4	1636.78	1344.06	1748.08	1453.56	1581.28	1871.9	1923.65	1606.87	2461.53	2659.61	1651.3	2016.47	2628.3	2397.88	2526.51	2711.04	2666.4	2611.63	2486.02	2467.89	2566.58	2573.24	2483.61	2390.05	2334.96	2953.68	2969.44	2818.2	2806.85
539	32	广州市	1893.67	1810.88	1647.89	1877.86	1937.57	1473.11	1548.22	1751.56	1954.98	2038.27	1688.64	1795.12	1619.33	1630.63	1842.56	1638.1	1462.5	1367.37	1557.1	1339.39	1732.5	1448.61	1609.9	1928.88	2049.16	1897.14	2266.04	2394.25	1847.15	2043.41	2268.59	1984.54	2126.7	2302.22	2240.47	2167.66	2152.21	2073.66	2246.88	2181.88	2125.83	2109.9	2021.78	2593.47	2561.33	2423.14	2369.79
540	31	贵阳市	1734.64	1701.4	1450.13	1792.91	1871.35	1310.16	1383.82	1567.87	1738.45	1895.55	1580.86	1661.23	1486.11	1344.52	1591.86	1401.69	1222.55	1130.45	1307.13	1017.41	1441.61	1134.47	1279.89	1592.86	1669.35	1401.04	2128.88	2314.29	1410.63	1733.22	2262.66	2018.78	2151.81	2337.35	2289.08	2230.52	2123.17	2093.27	2207.97	2200.79	2116.02	2036.52	1973.42	2592.38	2599.03	2448.43	2429.35
541	32	佛山市	1940	1860.02	1689.73	1928.96	1990.16	1515.83	1591.58	1795.23	1997.63	2086.49	1737.06	1842.54	1665.5	1665.63	1881.98	1677	1499.37	1403.29	1594.21	1368.11	1768	1479.44	1641.18	1962.18	2079.52	1915.93	2315.64	2447.87	1871.22	2079.48	2326.01	2043.07	2185.29	2361.89	2300.64	2228.3	2207.93	2131.77	2302.38	2240.34	2182.53	2162.85	2075.85	2652.05	2621.8	2482.64	2430.85
543	32	合肥市	941.384	838.246	757.047	890.263	941.186	592.771	649.76	831.849	1034.31	1067.06	726.041	837.031	682.348	828.915	963.023	784.542	665.012	607.11	738.61	697.373	910.667	742.261	862.335	1114.08	1259.46	1274.6	1282.46	1391.46	1160.3	1187.37	1259.06	975.46	1117.68	1295.01	1234.62	1163.52	1144.45	1064.24	1239.42	1172.72	1116.73	1110.67	1018.75	1584.44	1556.14	1415.52	1366.95
544	32	郑州市	671.068	622.69	399.584	712.368	790.346	235.284	312.295	512.022	707.791	829.016	500.486	587.087	407.987	384.991	587.265	382.462	211.642	129.493	303.935	228.276	482.926	260.169	393.212	686.096	820.275	792.92	1064.31	1237.25	684.333	790.335	1183.02	951.705	1078.7	1263.19	1219	1166.11	1042.54	1020.1	1126.95	1125.46	1037.16	956.561	892.487	1511.7	1522.27	1371.15	1359.38
545	32	吉林市	942.602	925.117	1205.81	827.15	744.212	1305.4	1239.79	1098.75	1018.44	802.147	1033.25	977.998	1132.06	1372.64	1162.77	1278.72	1423.43	1498.96	1363.67	1643.7	1314.57	1550.02	1467.9	1308.56	1376.09	1723.46	645.773	425.133	1584.21	1196.49	344.666	587.928	449.081	264.146	321.562	393.746	489.267	507.085	423.818	398.444	486.131	605.249	639.595	124.252	0	151.275	195.006
546	32	长春市	900.268	899.328	1174.21	803.581	722.74	1287.6	1218.29	1062.56	961.623	750.407	1014.51	947.841	1111.94	1332.3	1110.99	1242.92	1397.37	1477.94	1331.34	1617.52	1266.92	1518.43	1425.36	1243.13	1299.98	1655.54	568.763	341.379	1520.49	1123.61	332.273	608.985	466.779	297.873	364.588	442.01	469.211	520.744	387.437	411.734	479.834	567.166	619.426	0	124.252	178.996	270.712
547	32	福州市	1594.39	1484.31	1416.7	1523.94	1562.75	1249.22	1309.24	1491.76	1693.08	1709.56	1378.96	1489.62	1341.63	1474.48	1622.94	1439.97	1303.83	1230.28	1385.79	1279.19	1562.48	1353.89	1493.87	1767.56	1910.19	1879.17	1911.78	1989.51	1782.7	1846.64	1822.4	1533.92	1670.36	1827.36	1761.02	1684.06	1730.35	1625.2	1824.39	1725.49	1692.96	1722.9	1625.19	2125.23	2071	1947.38	1875.99
548	32	长沙市	1364.34	1290.84	1109.03	1365.4	1431.59	935.982	1012.29	1216.01	1417.3	1514.31	1166.53	1269.25	1090.24	1086.2	1300.45	1095.49	918.484	823.029	1013.22	799.577	1188.12	906.078	1066.79	1384.62	1506.36	1374.57	1746.23	1891.12	1313	1499.19	1788.3	1514.92	1656.03	1838.43	1781.36	1713.51	1661.88	1599.88	1754.67	1709.68	1641.84	1604.75	1522.84	2119.27	2102.09	1957.06	1917.32
550	32	南昌市	1284.72	1191.07	1065.64	1250.73	1305.91	890.643	959.848	1157.26	1362.84	1420.38	1072.78	1182.43	1014.65	1091.87	1269.94	1073.74	918.359	835.274	1007.12	865.068	1186.83	949.275	1098.07	1391.79	1528.11	1465.03	1642.15	1759.31	1377.22	1486.43	1628.68	1344.33	1486.5	1662.41	1601.07	1528.8	1513.93	1433.5	1608.83	1541.68	1486.47	1476.88	1386.46	1953.27	1922.24	1783.23	1731.51
551	31	苏州市	1051.87	930.693	941.486	951.699	978.214	805.641	841.884	985.354	1169.78	1143.57	845.034	949.803	836.667	1056.78	1135.89	990.106	911.58	874.459	967.547	987.167	1121.74	1012.68	1109.28	1314.01	1463.15	1535.29	1327.37	1386.58	1408.22	1360.04	1212.83	925.079	1060.28	1216.95	1150.81	1074.05	1125.59	1016.16	1218.67	1115.28	1086.11	1129.11	1029.75	1514.79	1462.83	1337.19	1267.91
552	31	白银市	1101.74	1153.99	884.486	1247.75	1327.17	886.465	909.423	965.049	1019.42	1234.95	1087.16	1093.6	1001.02	697.58	875.049	801.835	741.877	735.569	745.925	602.09	730.083	606.591	601.034	743.883	734.009	370.002	1418.85	1644.33	469.582	879.365	1702.34	1572.91	1658.92	1817.83	1797.87	1771.64	1562.18	1607.17	1614.26	1687.94	1583.37	1435.38	1424.19	1980.22	2037.09	1894.8	1925.53
553	32	荆州市	1186.73	1122.74	921.846	1203.24	1274.04	752.604	829.836	1032.52	1230.25	1340.85	997.829	1095.81	915.18	886.788	1107.44	902.154	722.012	625.165	816.945	594.842	989.307	702.482	863.698	1183.39	1303.02	1171.63	1575.05	1731.99	1108.15	1300.93	1645.9	1382.97	1521.49	1706.31	1652.84	1588.96	1513.75	1463.93	1604.37	1573.5	1498.39	1446.21	1369.8	1978.16	1970.39	1822.37	1791.45
554	32	泰安市	468.913	367.515	330.127	429.825	492.723	231.227	239.141	373.976	568.661	596.916	253.391	364.397	223.436	472.094	521.879	388.479	372.666	392.217	391.655	547.25	519.03	508.564	546.221	702.754	851.968	971.604	819.154	952.181	830.814	746.552	859.294	606.102	740.103	925.726	876.419	818.515	726.722	681.775	817.92	790.371	711.712	665.913	584.407	1191.54	1188.72	1039.11	1016.66
555	31	深圳市	1963.39	1876.99	1723.13	1941.04	1998.4	1547.69	1621.95	1824.64	2028.98	2105.36	1755.9	1863.57	1689.62	1712.48	1920.09	1716.38	1542.94	1448.8	1637.18	1426.42	1813.81	1534	1694.77	2011.87	2134.35	1989.42	2330.99	2452.92	1936.64	2123.93	2320.55	2034.59	2176.46	2349.49	2286.71	2212.89	2207.46	2124.47	2302.42	2231.85	2179.31	2169.94	2080.09	2642.77	2606.57	2470.64	2413.83
557	31	银川市	893.038	959.587	708.08	1048.87	1125.01	749.511	754.782	771.428	798.584	1016.16	909.115	898.629	832.813	524.058	662.168	626.397	614.926	639.144	591.538	543.696	531.666	500.932	436.647	512.166	494	135.471	1189.25	1416.07	234.683	643.203	1487.05	1379.26	1454.79	1606.13	1590.74	1570.12	1349.84	1405.56	1396.02	1479.96	1374.88	1220.12	1217.63	1754.44	1816.46	1677.13	1714.13
558	31	杭州市	1178.17	1063.71	1026.67	1098.14	1134.4	870.902	921.083	1088.96	1284.85	1286.02	964.324	1073.73	937.721	1113.37	1229.89	1062.21	952.559	896.637	1022.82	983.565	1190.96	1031.74	1150.6	1391.91	1539.05	1564.15	1483.88	1560.21	1449.16	1455.61	1396.64	1107.67	1245.73	1407.67	1342.29	1266.16	1301.57	1199.02	1395.87	1301.12	1265.04	1293.47	1195.63	1705.03	1657.06	1528.47	1462.43
559	31	杭州市	1178.17	1063.71	1026.67	1098.14	1134.4	870.902	921.083	1088.96	1284.85	1286.02	964.324	1073.73	937.721	1113.37	1229.89	1062.21	952.559	896.637	1022.82	983.565	1190.96	1031.74	1150.6	1391.91	1539.05	1564.15	1483.88	1560.21	1449.16	1455.61	1396.64	1107.67	1245.73	1407.67	1342.29	1266.16	1301.57	1199.02	1395.87	1301.12	1265.04	1293.47	1195.63	1705.03	1657.06	1528.47	1462.43
560	31	昆明市	2072.91	2055.11	1788.74	2150.13	2231.09	1666.22	1735.66	1905.29	2057.77	2233.28	1939.36	2009.63	1841.74	1658.81	1905.48	1730.31	1561.05	1476.4	1636.78	1344.06	1748.08	1453.56	1581.28	1871.9	1923.65	1606.87	2461.53	2659.61	1651.3	2016.47	2628.3	2397.88	2526.51	2711.04	2666.4	2611.63	2486.02	2467.89	2566.58	2573.24	2483.61	2390.05	2334.96	2953.68	2969.44	2818.2	2806.85
561	31	宝鸡市	1039.96	1054.72	772.208	1153.06	1236.21	708.068	756.255	878.755	998.275	1193.87	959.227	999.677	862.002	608.284	843.702	698.47	568.553	520.595	614.723	364.434	683.608	431.599	518.275	788.608	842.114	562.684	1409.55	1622.12	574.492	933.539	1632.95	1452.71	1560.42	1735.05	1703.24	1663.65	1488.42	1504.08	1556.48	1598.45	1498.38	1374.56	1339.92	1940.12	1977.1	1828	1839.47
565	31	重庆市	1367.96	1342.64	1082.9	1436.59	1516.89	952.198	1023.25	1200.46	1365.81	1528.95	1225.14	1299.27	1128.22	970.134	1217.85	1030.71	854.531	765.657	936.172	644.446	1066.43	760.318	904.198	1217.59	1297.29	1047.02	1760.71	1951.71	1043.61	1357.57	1913.02	1682.17	1810.37	1994.9	1950.38	1896.16	1771.25	1751.76	1853.05	1857.14	1767.93	1678.13	1620.38	2239.62	2253.56	2102.35	2090.81
566	31	海口市	2336.7	2265.62	2073.76	2339.91	2404.96	1904.25	1981.34	2184.37	2382.02	2488.34	2141.21	2243.11	2063.39	2026.25	2256.1	2051.23	1868.68	1770.74	1963.17	1710.47	2129.25	1827.5	1988.38	2313.15	2417.83	2207.69	2720.84	2864.31	2186.39	2439.85	2752.24	2472.15	2614.3	2792.92	2732.69	2661.31	2630.32	2559.81	2724.06	2668.99	2607.32	2578.15	2494.32	3080.55	3054.19	2913.25	2864.45
568	31	泸州市	1636	1616.56	1351.41	1711.51	1792.46	1227.6	1297.08	1468.31	1625.11	1796.64	1500.75	1571.39	1403.11	1226.51	1474.12	1294.65	1123.38	1037.94	1200.69	907.674	1318.51	1019.21	1152.74	1453.58	1517.69	1227.99	2026.14	2222.1	1251.39	1596.82	2189.81	1961.62	2089.14	2273.38	2229.47	2175.73	2047.44	2030.55	2127.96	2135.47	2045.3	1951.61	1896.36	2515.05	2531.24	2379.98	2369.87
570	31	常州市	996.101	878.694	865.534	908.855	942.951	721.927	763.184	917.499	1108.11	1098.21	784.649	892.393	767.022	971.482	1064.2	909.519	821.575	780.302	881.551	889.489	1040.62	918.408	1020.03	1236.41	1385.13	1444.01	1292.65	1367.6	1319.54	1289.54	1206.07	917.006	1055.99	1220.86	1156.21	1080.78	1109.24	1008.33	1203.66	1111.48	1073.22	1101.03	1003.05	1517.51	1473.3	1341.93	1279.32
572	31	海口市	2336.7	2265.62	2073.76	2339.91	2404.96	1904.25	1981.34	2184.37	2382.02	2488.34	2141.21	2243.11	2063.39	2026.25	2256.1	2051.23	1868.68	1770.74	1963.17	1710.47	2129.25	1827.5	1988.38	2313.15	2417.83	2207.69	2720.84	2864.31	2186.39	2439.85	2752.24	2472.15	2614.3	2792.92	2732.69	2661.31	2630.32	2559.81	2724.06	2668.99	2607.32	2578.15	2494.32	3080.55	3054.19	2913.25	2864.45
573	31	东莞市	1935.07	1850.15	1692.48	1915.42	1973.77	1517.28	1591.91	1794.9	1998.89	2078.15	1728.56	1835.76	1661.02	1679.08	1888.52	1684.46	1510.1	1415.54	1604.51	1390.82	1780.65	1499.1	1660.11	1978.02	2099.59	1951.64	2304.7	2429.26	1900.05	2091.13	2299.65	2014.42	2156.44	2330.53	2268.17	2194.75	2185.18	2104.01	2280.03	2211.75	2157.75	2145.66	2056.52	2623.01	2588.49	2451.6	2396.22
576	31	江门市	2024.14	1944.83	1772.52	2014.11	2075.49	1598.97	1674.91	1878.61	2080.63	2171.08	1821.73	1926.97	1749.64	1745.6	1963.79	1758.67	1580.26	1483.83	1675.17	1445.1	1848.16	1557.45	1719.32	2041.18	2156.94	1986.28	2400.5	2533.28	1945.07	2159.78	2411.43	2128.37	2270.58	2447	2385.65	2313.2	2293.41	2217.12	2387.87	2325.65	2267.99	2248.21	2161.29	2737.35	2706.74	2567.79	2515.63
581	27	无锡市	1018.78	899.571	897.249	925.679	956.455	757.133	796.091	945.561	1133.51	1116.33	809.198	915.715	795.768	1007.54	1094.09	943.384	859.766	820.438	917.898	931.321	1074.79	958.622	1057.92	1269.04	1417.99	1482.9	1306.22	1374.34	1357.23	1318.99	1207.39	918.575	1056.1	1217.6	1152.25	1076.18	1114.63	1009.91	1208.56	1111.44	1077.07	1111.54	1012.85	1514.95	1467.4	1338.4	1272.89
582	30	北海市	2166.49	2103.62	1895.96	2182.76	2251.68	1730.95	1808.33	2009.36	2202.46	2321.62	1978.71	2076.73	1896.02	1835.01	2070.77	1867.37	1683.47	1585.44	1776.93	1513.33	1937.59	1631.78	1790.94	2115.37	2214.08	1989.73	2556.03	2710.77	1975.37	2245.95	2612.86	2339.12	2480.44	2662.37	2604.62	2535.8	2485.56	2424.42	2577.88	2534.21	2466.27	2424.51	2344.97	2943.91	2925.74	2781.33	2739.64
584	30	无锡市	1018.78	899.571	897.249	925.679	956.455	757.133	796.091	945.561	1133.51	1116.33	809.198	915.715	795.768	1007.54	1094.09	943.384	859.766	820.438	917.898	931.321	1074.79	958.622	1057.92	1269.04	1417.99	1482.9	1306.22	1374.34	1357.23	1318.99	1207.39	918.575	1056.1	1217.6	1152.25	1076.18	1114.63	1009.91	1208.56	1111.44	1077.07	1111.54	1012.85	1514.95	1467.4	1338.4	1272.89
586	30	成都市	1548.88	1552.67	1273.2	1650.69	1733.74	1181.77	1241.18	1384.53	1513.32	1705.24	1448.03	1500.64	1349.1	1119.74	1358.81	1204.4	1055.06	986.302	1115.7	835.617	1198.79	928.669	1032.58	1299.8	1338.97	1012.52	1924.06	2134.18	1064.47	1444.84	2133.14	1933.3	2049.95	2229.25	2192.71	2147.2	1988.59	1992.33	2060.98	2091.41	1994.37	1879.89	1838.28	2446.93	2477.79	2327.42	2331.26
589	29	贵阳市	1734.64	1701.4	1450.13	1792.91	1871.35	1310.16	1383.82	1567.87	1738.45	1895.55	1580.86	1661.23	1486.11	1344.52	1591.86	1401.69	1222.55	1130.45	1307.13	1017.41	1441.61	1134.47	1279.89	1592.86	1669.35	1401.04	2128.88	2314.29	1410.63	1733.22	2262.66	2018.78	2151.81	2337.35	2289.08	2230.52	2123.17	2093.27	2207.97	2200.79	2116.02	2036.52	1973.42	2592.38	2599.03	2448.43	2429.35
590	29	衡阳市	1532.26	1459.95	1274.05	1534.79	1600.95	1102.13	1178.8	1382.39	1582.57	1682.96	1335.55	1437.8	1258.43	1243.11	1462.73	1257.47	1078.17	981.507	1173.1	945.246	1345.68	1056.13	1217.86	1538.99	1656.32	1502.57	1915.2	2060.48	1451.5	1657.32	1956.25	1681.43	1822.85	2004.62	1946.89	1878.27	1830.57	1766.99	1923.54	1876.73	1810.02	1774.12	1691.98	2286.85	2267.97	2123.65	2082.12
591	29	重庆市	1367.96	1342.64	1082.9	1436.59	1516.89	952.198	1023.25	1200.46	1365.81	1528.95	1225.14	1299.27	1128.22	970.134	1217.85	1030.71	854.531	765.657	936.172	644.446	1066.43	760.318	904.198	1217.59	1297.29	1047.02	1760.71	1951.71	1043.61	1357.57	1913.02	1682.17	1810.37	1994.9	1950.38	1896.16	1771.25	1751.76	1853.05	1857.14	1767.93	1678.13	1620.38	2239.62	2253.56	2102.35	2090.81
592	29	福州市	1594.39	1484.31	1416.7	1523.94	1562.75	1249.22	1309.24	1491.76	1693.08	1709.56	1378.96	1489.62	1341.63	1474.48	1622.94	1439.97	1303.83	1230.28	1385.79	1279.19	1562.48	1353.89	1493.87	1767.56	1910.19	1879.17	1911.78	1989.51	1782.7	1846.64	1822.4	1533.92	1670.36	1827.36	1761.02	1684.06	1730.35	1625.2	1824.39	1725.49	1692.96	1722.9	1625.19	2125.23	2071	1947.38	1875.99
593	29	成都市	1548.88	1552.67	1273.2	1650.69	1733.74	1181.77	1241.18	1384.53	1513.32	1705.24	1448.03	1500.64	1349.1	1119.74	1358.81	1204.4	1055.06	986.302	1115.7	835.617	1198.79	928.669	1032.58	1299.8	1338.97	1012.52	1924.06	2134.18	1064.47	1444.84	2133.14	1933.3	2049.95	2229.25	2192.71	2147.2	1988.59	1992.33	2060.98	2091.41	1994.37	1879.89	1838.28	2446.93	2477.79	2327.42	2331.26
595	29	银川市	893.038	959.587	708.08	1048.87	1125.01	749.511	754.782	771.428	798.584	1016.16	909.115	898.629	832.813	524.058	662.168	626.397	614.926	639.144	591.538	543.696	531.666	500.932	436.647	512.166	494	135.471	1189.25	1416.07	234.683	643.203	1487.05	1379.26	1454.79	1606.13	1590.74	1570.12	1349.84	1405.56	1396.02	1479.96	1374.88	1220.12	1217.63	1754.44	1816.46	1677.13	1714.13
596	29	亳州市	751.695	660.226	545.839	725.694	787.388	377.842	438.35	628.381	833.303	889.015	540.29	649.533	482.772	612.786	752.238	569.254	450.706	400.065	522.408	509.287	694.56	537.703	649	898.367	1043.34	1066.86	1114.25	1246.26	948.077	975.147	1140.92	871.662	1011.47	1195.44	1140.74	1075.99	1013.95	954.547	1106.91	1064.37	994.171	960.417	876.017	1472.43	1459.58	1312.73	1278.83
597	29	沈阳市	602.368	580.464	861.295	482.569	399.755	962.675	895.946	755.231	689.462	471.67	689.889	633.499	788.447	1029.89	827.463	934.813	1078.94	1155.43	1019.15	1299.27	975.488	1205.4	1125.79	986.313	1069.27	1401.25	371.136	230.352	1257.73	886.85	0	289.067	153.993	128.945	153.183	202.195	144.631	197.761	99.7344	102.065	147.587	267.134	295.114	332.273	344.666	195.129	232.955
598	29	成都市	1548.88	1552.67	1273.2	1650.69	1733.74	1181.77	1241.18	1384.53	1513.32	1705.24	1448.03	1500.64	1349.1	1119.74	1358.81	1204.4	1055.06	986.302	1115.7	835.617	1198.79	928.669	1032.58	1299.8	1338.97	1012.52	1924.06	2134.18	1064.47	1444.84	2133.14	1933.3	2049.95	2229.25	2192.71	2147.2	1988.59	1992.33	2060.98	2091.41	1994.37	1879.89	1838.28	2446.93	2477.79	2327.42	2331.26
599	29	青岛市	527.909	401.065	538.389	396.729	413.191	501.242	482.033	522.671	662.019	589.294	361.527	439.266	410.232	713.683	680.089	615.191	646.776	675.691	646.453	831.318	733.027	786.183	800.172	881.985	1025.33	1210.16	761.228	828.542	1062.33	883.397	678.788	393.694	535.915	714.296	655.475	587	572.038	482.819	667.002	590.988	539.385	563.179	464.365	1002.68	976.834	834.366	790.801
600	29	石家庄市	285.055	282.695	0	380.955	464.056	175.929	107.502	117.741	308.545	446.045	202.905	227.812	128.159	187.185	206.399	82.7809	228.401	320.187	157.862	445.353	195.815	344.564	283.554	372.872	522.117	672.438	678.752	870.875	523.983	430.394	861.295	692.258	790.78	963.108	933.134	897.841	716.675	735.603	787.805	827.018	726.272	607.043	567.725	1174.21	1205.81	1056.2	1068.08
601	29	韶关市	1728.03	1645.35	1483.1	1712.73	1772.96	1308.12	1383.04	1586.27	1789.9	1872.65	1523.02	1629.46	1453.71	1469.1	1678.61	1474.45	1300	1205.51	1394.4	1183.05	1570.6	1290.28	1451.01	1768.26	1890.59	1749.98	2100.59	2230.14	1694.37	1881.03	2107.11	1824.15	1966.37	2143.12	2082	2009.84	1989.35	1912.83	2083.87	2021.41	1963.72	1945.46	1857.88	2433.13	2403.25	2263.84	2212.55
603	29	北京市	0	126.85	285.055	172.123	236.237	436.036	358.801	167.703	139.134	161.009	215.605	104.762	274.502	432.046	231.442	345.05	513.449	604.203	436.824	728.883	373.175	622.822	525.879	419.035	539.837	820.06	394.912	587.493	670.989	372.914	602.368	499.055	562.051	716.088	697.878	678.307	460.697	514.317	519.149	587.284	482.327	337.354	324.605	900.268	942.602	796.559	823.8
605	29	北京市	0	126.85	285.055	172.123	236.237	436.036	358.801	167.703	139.134	161.009	215.605	104.762	274.502	432.046	231.442	345.05	513.449	604.203	436.824	728.883	373.175	622.822	525.879	419.035	539.837	820.06	394.912	587.493	670.989	372.914	602.368	499.055	562.051	716.088	697.878	678.307	460.697	514.317	519.149	587.284	482.327	337.354	324.605	900.268	942.602	796.559	823.8
607	29	杭州市	1178.17	1063.71	1026.67	1098.14	1134.4	870.902	921.083	1088.96	1284.85	1286.02	964.324	1073.73	937.721	1113.37	1229.89	1062.21	952.559	896.637	1022.82	983.565	1190.96	1031.74	1150.6	1391.91	1539.05	1564.15	1483.88	1560.21	1449.16	1455.61	1396.64	1107.67	1245.73	1407.67	1342.29	1266.16	1301.57	1199.02	1395.87	1301.12	1265.04	1293.47	1195.63	1705.03	1657.06	1528.47	1462.43
608	29	南宁市	2047.96	1992.56	1772.01	2075.51	2147.41	1612.05	1689.18	1887.32	2075.57	2205.48	1867.9	1961.97	1781.4	1699.11	1939.26	1738.09	1553.96	1456.47	1645.93	1373.57	1800.89	1492.71	1649.5	1972.49	2065.53	1828.48	2440.68	2604.44	1820.67	2106.19	2518.75	2251.58	2391.51	2575.4	2519.95	2453.55	2387.48	2334.48	2478.23	2444.27	2371.38	2319.17	2243.63	2850.89	2839.5	2692.76	2657.09
610	29	西安市	955.85	955.599	676.984	1053.58	1136.63	588.788	645.071	789.904	932.057	1114.24	851.575	903.983	752.796	533.325	779.37	610.812	458.175	394.895	520.116	240.201	622.126	333.189	455.735	760.344	838.583	616.465	1338.47	1543	590.701	901.969	1536.06	1339.98	1453.99	1632.49	1596.86	1553.08	1391.54	1396.63	1464.67	1494.78	1397.34	1284.02	1241.17	1851.19	1880.7	1730.3	1734.97
612	29	焦作市	633.981	595.797	355.407	688.677	768.709	204.491	278.219	470.929	661.264	793.738	476.989	555.697	380.674	324.65	534.967	329.679	152.424	66.9414	246.514	188.202	424.004	200.92	330.543	625.937	758.744	732.92	1028.72	1208.53	622.316	733.24	1165.29	944.502	1067.31	1250.44	1208.88	1159.06	1023.15	1008.92	1105	1112.3	1020.9	931.237	872.212	1491.43	1506.97	1355.69	1348.86
615	29	襄阳市	1002.93	953.652	726.897	1041.28	1117.38	567.591	644.394	841.849	1032.32	1161.31	830.287	919.35	739.741	671.985	901.511	697.374	513.88	415.81	608.046	371.401	774.982	481.032	642.801	964.826	1081.3	951.574	1396.61	1568.18	884.693	1086.43	1504.38	1258.63	1391.6	1577.16	1528.85	1470.79	1366.38	1333.08	1453.14	1440.8	1357.31	1285.87	1217.84	1835.23	1839.16	1688.77	1669.15
619	29	芜湖市	1016.37	908.028	846.13	952.911	998.079	685.698	739.437	915.378	1115.41	1135	800.848	911.627	764.645	925.266	1051.16	877.482	763.024	706.593	834.793	796.419	1004.98	841.935	960.813	1207.34	1353.61	1374.18	1343.96	1440.52	1259.18	1276.36	1295.72	1008.45	1150.01	1322.47	1259.93	1186.56	1188.07	1098.82	1283.21	1205.48	1156.8	1164.19	1069.49	1615.94	1580.3	1443.61	1388.39
620	29	北京市	0	126.85	285.055	172.123	236.237	436.036	358.801	167.703	139.134	161.009	215.605	104.762	274.502	432.046	231.442	345.05	513.449	604.203	436.824	728.883	373.175	622.822	525.879	419.035	539.837	820.06	394.912	587.493	670.989	372.914	602.368	499.055	562.051	716.088	697.878	678.307	460.697	514.317	519.149	587.284	482.327	337.354	324.605	900.268	942.602	796.559	823.8
622	29	岳阳市	1271	1198.61	1015.18	1274.16	1341.23	842.174	918.53	1122.24	1323.45	1421.47	1074.14	1176.32	997.044	993.877	1206.83	1001.94	825.487	730.43	920.129	711.982	1095.57	816.361	976.452	1292.92	1416.06	1293.53	1653.75	1800.7	1227.39	1406.38	1701.44	1430.4	1571	1754.17	1698.01	1631.17	1573.62	1514.44	1666	1624.28	1554.63	1514.31	1433.43	2032.92	2018.12	1872.23	1834.79
625	28	重庆市	1367.96	1342.64	1082.9	1436.59	1516.89	952.198	1023.25	1200.46	1365.81	1528.95	1225.14	1299.27	1128.22	970.134	1217.85	1030.71	854.531	765.657	936.172	644.446	1066.43	760.318	904.198	1217.59	1297.29	1047.02	1760.71	1951.71	1043.61	1357.57	1913.02	1682.17	1810.37	1994.9	1950.38	1896.16	1771.25	1751.76	1853.05	1857.14	1767.93	1678.13	1620.38	2239.62	2253.56	2102.35	2090.81
626	29	连云港市	673.639	553.561	580.904	581.85	618.38	472.741	490.495	611.794	791.829	771.198	467.135	571.381	466.632	720.891	765.851	640.121	603.309	597.5	637.105	740.611	770.822	728.621	789.388	952.531	1101.53	1217.69	967.454	1054.39	1079.58	987.548	911.15	625.933	768.1	944.981	884.784	814.231	801.44	715.284	896.576	823.281	770.765	780.625	684.526	1234.87	1206.34	1065.5	1017.91
628	29	成都市	1548.88	1552.67	1273.2	1650.69	1733.74	1181.77	1241.18	1384.53	1513.32	1705.24	1448.03	1500.64	1349.1	1119.74	1358.81	1204.4	1055.06	986.302	1115.7	835.617	1198.79	928.669	1032.58	1299.8	1338.97	1012.52	1924.06	2134.18	1064.47	1444.84	2133.14	1933.3	2049.95	2229.25	2192.71	2147.2	1988.59	1992.33	2060.98	2091.41	1994.37	1879.89	1838.28	2446.93	2477.79	2327.42	2331.26
629	29	攀枝花市	2013.28	2007.3	1732.74	2104.26	2186.61	1625.15	1690.24	1846.93	1985.5	2171.73	1896.69	1958.16	1797.88	1588.74	1831.39	1668.28	1508.63	1430.99	1576.95	1288.44	1671.83	1390.46	1504.87	1778.52	1817.2	1483.59	2394.58	2600.51	1542.36	1923.59	2586.17	2370.24	2493.55	2676.01	2635.28	2584.82	2442.31	2435.22	2518.69	2537.81	2444.15	2339.2	2291.19	2905.96	2929.93	2778.83	2775.18
630	29	铜陵市	1040.57	936.335	855.736	986.276	1035.1	689.898	748.336	931.492	1134.02	1164.79	825.114	936.119	782.05	922.538	1061.89	881.413	756.1	692.992	832.585	772.048	1006.38	825.628	951.878	1210.47	1355.08	1358.34	1378.3	1482.25	1248.16	1285.9	1343.36	1057.39	1199.36	1373.85	1312.06	1239.44	1232.42	1147.19	1327.54	1254.7	1202.8	1203.31	1110.08	1665.9	1633.02	1494.82	1441.96
631	29	长春市	900.268	899.328	1174.21	803.581	722.74	1287.6	1218.29	1062.56	961.623	750.407	1014.51	947.841	1111.94	1332.3	1110.99	1242.92	1397.37	1477.94	1331.34	1617.52	1266.92	1518.43	1425.36	1243.13	1299.98	1655.54	568.763	341.379	1520.49	1123.61	332.273	608.985	466.779	297.873	364.588	442.01	469.211	520.744	387.437	411.734	479.834	567.166	619.426	0	124.252	178.996	270.712
632	29	福州市	1594.39	1484.31	1416.7	1523.94	1562.75	1249.22	1309.24	1491.76	1693.08	1709.56	1378.96	1489.62	1341.63	1474.48	1622.94	1439.97	1303.83	1230.28	1385.79	1279.19	1562.48	1353.89	1493.87	1767.56	1910.19	1879.17	1911.78	1989.51	1782.7	1846.64	1822.4	1533.92	1670.36	1827.36	1761.02	1684.06	1730.35	1625.2	1824.39	1725.49	1692.96	1722.9	1625.19	2125.23	2071	1947.38	1875.99
635	29	石嘴山市	858.739	934.152	696.556	1019.92	1093.45	757.046	753.868	748.596	755.655	973.393	893.739	873.425	823.723	518.844	627.396	617.154	630.033	665.909	594.497	586.383	510.405	528.733	440.218	461.295	425.751	55.9349	1136.23	1363.75	188.001	584.535	1445.06	1351.63	1420.46	1566.35	1554.04	1537.04	1310.39	1373	1352.12	1443.04	1337.98	1179.07	1182.69	1703.72	1769.8	1632.95	1674.28
636	29	肇庆市	1894.82	1819.48	1638.41	1891.68	1955.43	1466.13	1542.63	1746.31	1946.9	2044.08	1695.59	1799.23	1620.59	1605.46	1826.99	1621.71	1441.85	1344.85	1536.78	1301.47	1708.24	1414.82	1576.73	1899.5	2013.41	1838.91	2275.2	2414.45	1798.98	2019.95	2300.38	2020.3	2162.44	2341.29	2281.29	2210.22	2178.92	2107.9	2272.82	2217.1	2155.58	2128.54	2043.75	2628.65	2602.83	2461.53	2413.54
637	29	茂名市	2087.47	2016.73	1824.84	2091.52	2157.13	1655.09	1732.16	1935.25	2133.19	2239.2	1892.25	1993.96	1814.18	1779.69	2008.08	1803.07	1620.87	1523.02	1715.48	1466.28	1882.72	1582.58	1743.89	2068.46	2175.69	1976.58	2471.82	2616.59	1949.07	2193.74	2507.4	2228.86	2370.86	2550.57	2491.07	2420.47	2384.16	2315.91	2477.65	2425.32	2362	2330.32	2247.19	2836.58	2812.63	2670.55	2623.98
639	29	滨州市	320.239	200.99	306.111	247.564	307.622	312.448	269.685	286.024	443.001	425.525	125.625	219.381	179.453	488.329	444.098	386.201	452.944	505.944	431.501	660.874	498.19	593.234	579.975	644.939	789.278	978.223	639.417	767.048	829.02	653.539	680.403	444.05	570.047	754.913	710.212	658.637	544.665	511.419	634.578	617.587	533.1	480.803	400.122	1012	1015.47	864.747	850.577
650	29	南昌市	1284.72	1191.07	1065.64	1250.73	1305.91	890.643	959.848	1157.26	1362.84	1420.38	1072.78	1182.43	1014.65	1091.87	1269.94	1073.74	918.359	835.274	1007.12	865.068	1186.83	949.275	1098.07	1391.79	1528.11	1465.03	1642.15	1759.31	1377.22	1486.43	1628.68	1344.33	1486.5	1662.41	1601.07	1528.8	1513.93	1433.5	1608.83	1541.68	1486.47	1476.88	1386.46	1953.27	1922.24	1783.23	1731.51
651	29	珠海市	2026.12	1943.21	1779.83	2009.87	2069.21	1605.19	1680.41	1883.8	2087.08	2170.67	1821.04	1927.56	1751.77	1760.47	1973.95	1769.31	1593.03	1497.53	1687.73	1466.08	1862.56	1576.48	1738.04	2058.04	2176.89	2017.16	2398.29	2525.49	1971.05	2173.73	2397.92	2113.14	2255.22	2429.8	2367.62	2294.35	2282.54	2202.55	2377.31	2310.49	2255.63	2241.4	2152.9	2721.89	2688.1	2550.83	2496
652	29	天津市	126.85	0	282.695	98.3573	181.558	391.328	319.514	189.146	262.772	229.401	124.909	60.9573	215.303	460.906	317.068	360.264	498.905	578.804	440.01	719.302	428.121	625.384	558.583	518.489	650.015	900.345	455.779	614.613	749.149	491.906	580.464	420.035	509.228	680.423	651.101	618.772	435.952	455.114	511.898	544.409	443.658	335.541	285.764	899.328	925.117	774.874	785.448
655	29	淄博市	423.21	305.56	361.816	347.48	399.824	313.9	295.871	369.32	541.6	529.445	217.514	320.577	235.87	529.837	526.769	434.373	459.534	493.279	459.689	649.719	557.613	599.423	614.053	722.006	869.226	1028.99	739.546	856.1	883.002	743.657	751.074	492.718	628.079	813.584	763.255	704.574	621.948	569.999	714.738	679.129	603.746	571.563	484.46	1083.24	1077.08	928.059	903.34
656	29	重庆市	1367.96	1342.64	1082.9	1436.59	1516.89	952.198	1023.25	1200.46	1365.81	1528.95	1225.14	1299.27	1128.22	970.134	1217.85	1030.71	854.531	765.657	936.172	644.446	1066.43	760.318	904.198	1217.59	1297.29	1047.02	1760.71	1951.71	1043.61	1357.57	1913.02	1682.17	1810.37	1994.9	1950.38	1896.16	1771.25	1751.76	1853.05	1857.14	1767.93	1678.13	1620.38	2239.62	2253.56	2102.35	2090.81
657	29	海口市	2336.7	2265.62	2073.76	2339.91	2404.96	1904.25	1981.34	2184.37	2382.02	2488.34	2141.21	2243.11	2063.39	2026.25	2256.1	2051.23	1868.68	1770.74	1963.17	1710.47	2129.25	1827.5	1988.38	2313.15	2417.83	2207.69	2720.84	2864.31	2186.39	2439.85	2752.24	2472.15	2614.3	2792.92	2732.69	2661.31	2630.32	2559.81	2724.06	2668.99	2607.32	2578.15	2494.32	3080.55	3054.19	2913.25	2864.45
659	29	珠海市	2026.12	1943.21	1779.83	2009.87	2069.21	1605.19	1680.41	1883.8	2087.08	2170.67	1821.04	1927.56	1751.77	1760.47	1973.95	1769.31	1593.03	1497.53	1687.73	1466.08	1862.56	1576.48	1738.04	2058.04	2176.89	2017.16	2398.29	2525.49	1971.05	2173.73	2397.92	2113.14	2255.22	2429.8	2367.62	2294.35	2282.54	2202.55	2377.31	2310.49	2255.63	2241.4	2152.9	2721.89	2688.1	2550.83	2496
661	29	长春市	900.268	899.328	1174.21	803.581	722.74	1287.6	1218.29	1062.56	961.623	750.407	1014.51	947.841	1111.94	1332.3	1110.99	1242.92	1397.37	1477.94	1331.34	1617.52	1266.92	1518.43	1425.36	1243.13	1299.98	1655.54	568.763	341.379	1520.49	1123.61	332.273	608.985	466.779	297.873	364.588	442.01	469.211	520.744	387.437	411.734	479.834	567.166	619.426	0	124.252	178.996	270.712
663	29	三明市	1548.57	1446.59	1346.09	1496.75	1543.95	1173.09	1239.09	1431.42	1636.11	1675.31	1333.66	1444.54	1284.7	1382.94	1551.92	1359.77	1209.76	1128.67	1296.89	1159.5	1476.18	1244.07	1391.98	1681.57	1819.73	1759.04	1888.59	1986.07	1672.11	1771.55	1834.93	1546.15	1686.25	1852.63	1788.01	1712.5	1731.93	1637.26	1826.96	1741.8	1698.85	1710.44	1615.58	2149.07	2104.63	1973.72	1910.35
665	29	武汉市	1080.77	1002.79	835.809	1075.63	1141.12	660.322	734.788	937.881	1141.78	1227.98	879.039	983.57	806.271	837.544	1034.13	831.827	664.687	575.676	757.027	593.19	936.145	681.815	834.892	1138.83	1270.33	1192.49	1458.54	1600.63	1107.71	1242.69	1498.74	1227.66	1368.18	1551.45	1495.51	1429.04	1371.47	1311.59	1464.12	1421.44	1352.02	1314.3	1232.16	1830.13	1815.44	1669.41	1632.56
667	29	昆明市	2072.91	2055.11	1788.74	2150.13	2231.09	1666.22	1735.66	1905.29	2057.77	2233.28	1939.36	2009.63	1841.74	1658.81	1905.48	1730.31	1561.05	1476.4	1636.78	1344.06	1748.08	1453.56	1581.28	1871.9	1923.65	1606.87	2461.53	2659.61	1651.3	2016.47	2628.3	2397.88	2526.51	2711.04	2666.4	2611.63	2486.02	2467.89	2566.58	2573.24	2483.61	2390.05	2334.96	2953.68	2969.44	2818.2	2806.85
668	29	青岛市	527.909	401.065	538.389	396.729	413.191	501.242	482.033	522.671	662.019	589.294	361.527	439.266	410.232	713.683	680.089	615.191	646.776	675.691	646.453	831.318	733.027	786.183	800.172	881.985	1025.33	1210.16	761.228	828.542	1062.33	883.397	678.788	393.694	535.915	714.296	655.475	587	572.038	482.819	667.002	590.988	539.385	563.179	464.365	1002.68	976.834	834.366	790.801
671	29	福州市	1594.39	1484.31	1416.7	1523.94	1562.75	1249.22	1309.24	1491.76	1693.08	1709.56	1378.96	1489.62	1341.63	1474.48	1622.94	1439.97	1303.83	1230.28	1385.79	1279.19	1562.48	1353.89	1493.87	1767.56	1910.19	1879.17	1911.78	1989.51	1782.7	1846.64	1822.4	1533.92	1670.36	1827.36	1761.02	1684.06	1730.35	1625.2	1824.39	1725.49	1692.96	1722.9	1625.19	2125.23	2071	1947.38	1875.99
672	29	白银市	1101.74	1153.99	884.486	1247.75	1327.17	886.465	909.423	965.049	1019.42	1234.95	1087.16	1093.6	1001.02	697.58	875.049	801.835	741.877	735.569	745.925	602.09	730.083	606.591	601.034	743.883	734.009	370.002	1418.85	1644.33	469.582	879.365	1702.34	1572.91	1658.92	1817.83	1797.87	1771.64	1562.18	1607.17	1614.26	1687.94	1583.37	1435.38	1424.19	1980.22	2037.09	1894.8	1925.53
676	29	广州市	1893.67	1810.88	1647.89	1877.86	1937.57	1473.11	1548.22	1751.56	1954.98	2038.27	1688.64	1795.12	1619.33	1630.63	1842.56	1638.1	1462.5	1367.37	1557.1	1339.39	1732.5	1448.61	1609.9	1928.88	2049.16	1897.14	2266.04	2394.25	1847.15	2043.41	2268.59	1984.54	2126.7	2302.22	2240.47	2167.66	2152.21	2073.66	2246.88	2181.88	2125.83	2109.9	2021.78	2593.47	2561.33	2423.14	2369.79
677	29	潍坊市	466.895	341.792	446.202	359.316	394.468	404.987	386.06	440.021	595.095	550.535	280.564	370.505	318.402	618.728	598.323	521.413	550.583	581.754	550.302	737.855	641.684	690.242	704.3	797.782	943.161	1116.55	743.361	836.672	969.506	808.548	709.83	436.592	576.716	760.385	705.945	642.555	589.912	520.216	684.663	630.052	564.766	558.769	464.512	1039.81	1024.51	877.966	844.569
678	28	襄阳市	1002.93	953.652	726.897	1041.28	1117.38	567.591	644.394	841.849	1032.32	1161.31	830.287	919.35	739.741	671.985	901.511	697.374	513.88	415.81	608.046	371.401	774.982	481.032	642.801	964.826	1081.3	951.574	1396.61	1568.18	884.693	1086.43	1504.38	1258.63	1391.6	1577.16	1528.85	1470.79	1366.38	1333.08	1453.14	1440.8	1357.31	1285.87	1217.84	1835.23	1839.16	1688.77	1669.15
679	28	大连市	499.055	420.035	692.258	331.853	263.887	751.715	696.735	609.066	625.604	439.837	494.639	480.93	590.776	876.823	726.588	773.657	884.754	947.047	843.759	1099.78	848.078	1021.39	974.407	917.942	1032.57	1315.66	490.273	472.834	1165.16	856.101	289.067	0	142.226	323.825	270.627	214.591	213.853	91.3551	299.556	197.355	165.947	282.501	205.733	608.985	587.928	442.214	410.623
680	28	济宁市	536.983	440.124	369.421	504.703	567.871	237.545	267.924	429.611	629.762	669.369	322.644	433.219	278.693	488.655	569.963	416.344	365.545	365.973	402.349	515.788	548.074	493.054	552.814	740.701	889.661	981.732	893.268	1027.3	845.98	795.705	931.956	674.166	810.063	995.544	944.787	884.97	800.576	751.993	892.193	861.09	784.443	741.058	659.111	1264.22	1259.07	1110.01	1084.7
681	28	常州市	996.101	878.694	865.534	908.855	942.951	721.927	763.184	917.499	1108.11	1098.21	784.649	892.393	767.022	971.482	1064.2	909.519	821.575	780.302	881.551	889.489	1040.62	918.408	1020.03	1236.41	1385.13	1444.01	1292.65	1367.6	1319.54	1289.54	1206.07	917.006	1055.99	1220.86	1156.21	1080.78	1109.24	1008.33	1203.66	1111.48	1073.22	1101.03	1003.05	1517.51	1473.3	1341.93	1279.32
682	28	烟台市	502.67	379.464	568.958	349.801	346.665	562.335	530.424	531.22	641.223	536.086	374.107	428.382	443.395	752.355	683.242	649.879	707.17	747.005	694.09	903.55	757.751	847.937	843.86	887.26	1025.11	1239.31	685.626	734.831	1089.18	871.281	576.116	289.258	431.343	608.901	550.026	481.892	475.205	379.199	569.499	486.603	439.45	480.175	380.263	898.089	871.369	729.085	685.618
683	28	鄂尔多斯市	670.989	749.149	523.983	833.317	906.063	608.436	593.096	565.773	568.276	786.106	715.593	688.703	652.135	358.828	439.8	448.639	498.437	555.539	443.675	517.307	331.425	428.994	299.666	277.614	275.152	151.363	954.691	1181.66	0	409.817	1257.73	1165.16	1232.54	1378.61	1366.04	1349.24	1122.57	1185.3	1165.32	1255.04	1149.98	991.47	994.757	1520.49	1584.21	1446.31	1486.56
685	28	中山市	1987.08	1904.34	1740.73	1971.19	2030.71	1566.09	1641.3	1844.7	2047.98	2131.74	1782.11	1888.58	1712.73	1721.67	1934.9	1730.29	1554.11	1458.67	1648.8	1427.9	1823.73	1538.06	1699.57	2019.37	2138.52	1980.55	2359.47	2487.17	1933.52	2134.85	2360.35	2075.83	2217.95	2392.87	2330.84	2257.73	2244.59	2165.14	2339.32	2273.18	2217.88	2202.97	2114.63	2684.66	2651.46	2513.86	2459.55
688	28	重庆市	1367.96	1342.64	1082.9	1436.59	1516.89	952.198	1023.25	1200.46	1365.81	1528.95	1225.14	1299.27	1128.22	970.134	1217.85	1030.71	854.531	765.657	936.172	644.446	1066.43	760.318	904.198	1217.59	1297.29	1047.02	1760.71	1951.71	1043.61	1357.57	1913.02	1682.17	1810.37	1994.9	1950.38	1896.16	1771.25	1751.76	1853.05	1857.14	1767.93	1678.13	1620.38	2239.62	2253.56	2102.35	2090.81
690	28	梅州市	1779.48	1684.04	1558.29	1740.44	1792.08	1382.67	1453.25	1651.82	1857.42	1913.44	1566.91	1676.88	1509.67	1572.42	1761.27	1562.24	1399.29	1310.65	1490.85	1314.86	1670.38	1412.34	1568.36	1873.67	2005.14	1902.88	2132.56	2240.03	1832.12	1974.67	2095.55	1807.4	1948.27	2116.89	2052.77	1977.69	1988.8	1898.21	2083.94	2003.83	1957.49	1961.03	1867.98	2412.57	2370.45	2238.08	2176.47
691	28	兰州市	1192.62	1245.37	975.622	1339.1	1418.45	974.673	999.234	1056.43	1108.85	1324.83	1178.22	1184.98	1091.65	788.797	965.409	893.008	829.639	819.446	836.118	681.443	821.258	692.934	692.112	830.258	813.123	443.858	1506.4	1732.37	554.132	963.646	1792.83	1664.29	1750.18	1908.68	1889.02	1862.98	1652.93	1698.5	1704.37	1779.03	1674.4	1525.8	1515.3	2069.01	2126.93	1985.04	2016.42
695	28	天津市	126.85	0	282.695	98.3573	181.558	391.328	319.514	189.146	262.772	229.401	124.909	60.9573	215.303	460.906	317.068	360.264	498.905	578.804	440.01	719.302	428.121	625.384	558.583	518.489	650.015	900.345	455.779	614.613	749.149	491.906	580.464	420.035	509.228	680.423	651.101	618.772	435.952	455.114	511.898	544.409	443.658	335.541	285.764	899.328	925.117	774.874	785.448
698	28	沈阳市	602.368	580.464	861.295	482.569	399.755	962.675	895.946	755.231	689.462	471.67	689.889	633.499	788.447	1029.89	827.463	934.813	1078.94	1155.43	1019.15	1299.27	975.488	1205.4	1125.79	986.313	1069.27	1401.25	371.136	230.352	1257.73	886.85	0	289.067	153.993	128.945	153.183	202.195	144.631	197.761	99.7344	102.065	147.587	267.134	295.114	332.273	344.666	195.129	232.955
700	28	无锡市	1018.78	899.571	897.249	925.679	956.455	757.133	796.091	945.561	1133.51	1116.33	809.198	915.715	795.768	1007.54	1094.09	943.384	859.766	820.438	917.898	931.321	1074.79	958.622	1057.92	1269.04	1417.99	1482.9	1306.22	1374.34	1357.23	1318.99	1207.39	918.575	1056.1	1217.6	1152.25	1076.18	1114.63	1009.91	1208.56	1111.44	1077.07	1111.54	1012.85	1514.95	1467.4	1338.4	1272.89
701	28	厦门市	1733.78	1628.82	1537.59	1674.91	1718.52	1365.4	1430.36	1620.7	1824.75	1856.58	1518.35	1629.35	1472.86	1577.23	1743.71	1552.91	1404.13	1323.21	1490.96	1352.45	1670.11	1438.22	1586.5	1875.55	2014.07	1951.3	2065.59	2153.67	1865.97	1964.21	1993.34	1704.34	1842.42	2003.02	1937.19	1860.61	1896.52	1795.69	1991.12	1897.79	1860.98	1882.27	1785.87	2300.69	2249.55	2123.53	2054.59
702	28	岳阳市	1271	1198.61	1015.18	1274.16	1341.23	842.174	918.53	1122.24	1323.45	1421.47	1074.14	1176.32	997.044	993.877	1206.83	1001.94	825.487	730.43	920.129	711.982	1095.57	816.361	976.452	1292.92	1416.06	1293.53	1653.75	1800.7	1227.39	1406.38	1701.44	1430.4	1571	1754.17	1698.01	1631.17	1573.62	1514.44	1666	1624.28	1554.63	1514.31	1433.43	2032.92	2018.12	1872.23	1834.79
703	28	北海市	2166.49	2103.62	1895.96	2182.76	2251.68	1730.95	1808.33	2009.36	2202.46	2321.62	1978.71	2076.73	1896.02	1835.01	2070.77	1867.37	1683.47	1585.44	1776.93	1513.33	1937.59	1631.78	1790.94	2115.37	2214.08	1989.73	2556.03	2710.77	1975.37	2245.95	2612.86	2339.12	2480.44	2662.37	2604.62	2535.8	2485.56	2424.42	2577.88	2534.21	2466.27	2424.51	2344.97	2943.91	2925.74	2781.33	2739.64
705	28	绍兴市	1225.08	1106.06	1095.26	1131.27	1160.02	947.471	991.915	1148.62	1338.73	1322.34	1014.82	1121.83	998.097	1194.63	1294.92	1136.85	1038.98	989.115	1104.22	1083.92	1267.32	1125.84	1237.73	1465.01	1613.36	1656.59	1509.49	1569.66	1537.26	1520.38	1393.98	1106.9	1240.96	1394.43	1327.8	1250.63	1308.52	1197.8	1401.41	1295.73	1268.63	1312.12	1212.84	1692.27	1636.59	1514.06	1441.59
707	28	孝感市	1034.91	962.567	782.376	1039.15	1107.44	608.087	683.877	887.576	1089.95	1185.13	837.994	939.985	760.807	774.865	977.631	773.925	602.937	511.786	696.301	523.369	874.571	614.047	768.701	1076	1205.61	1122.2	1417.52	1566.62	1038.74	1182.89	1473.55	1207.84	1347.01	1531.46	1477.32	1412.83	1343.23	1289.71	1434.77	1399.43	1326.24	1280.31	1201.14	1805.65	1795.6	1648.13	1615.6
708	28	黄石市	1148.93	1063.83	914.917	1131.28	1192.65	738.999	811.29	1012.49	1217.66	1291.54	941.923	1049.17	875.378	928.378	1116.48	916.623	754.9	668.797	845.638	693.398	1025.34	779.347	930.21	1229.32	1363.23	1293.22	1518.92	1650.97	1206.53	1328.97	1537.13	1259.7	1401.46	1582.38	1524.12	1455.13	1414.56	1346.11	1508.41	1455.68	1391.77	1365.52	1279.65	1866.61	1845.41	1701.81	1658.97
709	28	石家庄市	285.055	282.695	0	380.955	464.056	175.929	107.502	117.741	308.545	446.045	202.905	227.812	128.159	187.185	206.399	82.7809	228.401	320.187	157.862	445.353	195.815	344.564	283.554	372.872	522.117	672.438	678.752	870.875	523.983	430.394	861.295	692.258	790.78	963.108	933.134	897.841	716.675	735.603	787.805	827.018	726.272	607.043	567.725	1174.21	1205.81	1056.2	1068.08
710	28	成都市	1548.88	1552.67	1273.2	1650.69	1733.74	1181.77	1241.18	1384.53	1513.32	1705.24	1448.03	1500.64	1349.1	1119.74	1358.81	1204.4	1055.06	986.302	1115.7	835.617	1198.79	928.669	1032.58	1299.8	1338.97	1012.52	1924.06	2134.18	1064.47	1444.84	2133.14	1933.3	2049.95	2229.25	2192.71	2147.2	1988.59	1992.33	2060.98	2091.41	1994.37	1879.89	1838.28	2446.93	2477.79	2327.42	2331.26
711	28	哈尔滨市	1118.28	1120.72	1394.43	1025.21	944.477	1509.31	1439.85	1281.91	1173.01	965.611	1236.25	1168.62	1333.61	1549.91	1324.38	1462.06	1618.35	1699.44	1551.22	1838.35	1481.78	1738.29	1642.02	1447.28	1494.13	1855.99	770.194	544.12	1724.86	1322.08	552.223	820.769	679.07	499.664	561.868	636.416	690.795	735.099	608.858	625.272	699.702	787.565	841.156	221.746	245.461	379.054	440.425
713	28	合肥市	941.384	838.246	757.047	890.263	941.186	592.771	649.76	831.849	1034.31	1067.06	726.041	837.031	682.348	828.915	963.023	784.542	665.012	607.11	738.61	697.373	910.667	742.261	862.335	1114.08	1259.46	1274.6	1282.46	1391.46	1160.3	1187.37	1259.06	975.46	1117.68	1295.01	1234.62	1163.52	1144.45	1064.24	1239.42	1172.72	1116.73	1110.67	1018.75	1584.44	1556.14	1415.52	1366.95
715	28	沈阳市	602.368	580.464	861.295	482.569	399.755	962.675	895.946	755.231	689.462	471.67	689.889	633.499	788.447	1029.89	827.463	934.813	1078.94	1155.43	1019.15	1299.27	975.488	1205.4	1125.79	986.313	1069.27	1401.25	371.136	230.352	1257.73	886.85	0	289.067	153.993	128.945	153.183	202.195	144.631	197.761	99.7344	102.065	147.587	267.134	295.114	332.273	344.666	195.129	232.955
716	28	玉林市	2060.81	1994.82	1793.36	2072.41	2140.19	1626.21	1703.53	1905.58	2100.89	2214.67	1869.99	1969.49	1789.02	1739.48	1972.03	1767.73	1584.4	1486.33	1678.49	1421.4	1842.37	1538.96	1699.38	2024.18	2127.3	1916.67	2448.5	2599.6	1894.86	2152.26	2497.93	2222.7	2364.26	2545.62	2487.39	2418.09	2371.87	2308.53	2464.6	2418.25	2351.66	2313.22	2232.41	2828.52	2808.7	2664.89	2621.9
717	28	韶关市	1728.03	1645.35	1483.1	1712.73	1772.96	1308.12	1383.04	1586.27	1789.9	1872.65	1523.02	1629.46	1453.71	1469.1	1678.61	1474.45	1300	1205.51	1394.4	1183.05	1570.6	1290.28	1451.01	1768.26	1890.59	1749.98	2100.59	2230.14	1694.37	1881.03	2107.11	1824.15	1966.37	2143.12	2082	2009.84	1989.35	1912.83	2083.87	2021.41	1963.72	1945.46	1857.88	2433.13	2403.25	2263.84	2212.55
718	28	吉林市	942.602	925.117	1205.81	827.15	744.212	1305.4	1239.79	1098.75	1018.44	802.147	1033.25	977.998	1132.06	1372.64	1162.77	1278.72	1423.43	1498.96	1363.67	1643.7	1314.57	1550.02	1467.9	1308.56	1376.09	1723.46	645.773	425.133	1584.21	1196.49	344.666	587.928	449.081	264.146	321.562	393.746	489.267	507.085	423.818	398.444	486.131	605.249	639.595	124.252	0	151.275	195.006
719	28	焦作市	633.981	595.797	355.407	688.677	768.709	204.491	278.219	470.929	661.264	793.738	476.989	555.697	380.674	324.65	534.967	329.679	152.424	66.9414	246.514	188.202	424.004	200.92	330.543	625.937	758.744	732.92	1028.72	1208.53	622.316	733.24	1165.29	944.502	1067.31	1250.44	1208.88	1159.06	1023.15	1008.92	1105	1112.3	1020.9	931.237	872.212	1491.43	1506.97	1355.69	1348.86
720	28	泰安市	468.913	367.515	330.127	429.825	492.723	231.227	239.141	373.976	568.661	596.916	253.391	364.397	223.436	472.094	521.879	388.479	372.666	392.217	391.655	547.25	519.03	508.564	546.221	702.754	851.968	971.604	819.154	952.181	830.814	746.552	859.294	606.102	740.103	925.726	876.419	818.515	726.722	681.775	817.92	790.371	711.712	665.913	584.407	1191.54	1188.72	1039.11	1016.66
721	28	西安市	955.85	955.599	676.984	1053.58	1136.63	588.788	645.071	789.904	932.057	1114.24	851.575	903.983	752.796	533.325	779.37	610.812	458.175	394.895	520.116	240.201	622.126	333.189	455.735	760.344	838.583	616.465	1338.47	1543	590.701	901.969	1536.06	1339.98	1453.99	1632.49	1596.86	1553.08	1391.54	1396.63	1464.67	1494.78	1397.34	1284.02	1241.17	1851.19	1880.7	1730.3	1734.97
722	28	长沙市	1364.34	1290.84	1109.03	1365.4	1431.59	935.982	1012.29	1216.01	1417.3	1514.31	1166.53	1269.25	1090.24	1086.2	1300.45	1095.49	918.484	823.029	1013.22	799.577	1188.12	906.078	1066.79	1384.62	1506.36	1374.57	1746.23	1891.12	1313	1499.19	1788.3	1514.92	1656.03	1838.43	1781.36	1713.51	1661.88	1599.88	1754.67	1709.68	1641.84	1604.75	1522.84	2119.27	2102.09	1957.06	1917.32
723	28	太原市	432.046	460.906	187.185	557.47	639.353	251.79	235.668	275.412	398.961	585.835	390.089	401.988	308.982	0	247.94	104.406	173.567	263.772	90.5574	328.337	103.022	210.091	97.7283	301.287	436.901	500.564	805.845	1014.56	358.828	414.546	1029.89	876.823	969.868	1137.4	1111.2	1079.52	886.06	916.019	950.217	1003.25	900.497	768.149	740.688	1332.3	1372.64	1224.93	1243.72
725	24	北京市	0	126.85	285.055	172.123	236.237	436.036	358.801	167.703	139.134	161.009	215.605	104.762	274.502	432.046	231.442	345.05	513.449	604.203	436.824	728.883	373.175	622.822	525.879	419.035	539.837	820.06	394.912	587.493	670.989	372.914	602.368	499.055	562.051	716.088	697.878	678.307	460.697	514.317	519.149	587.284	482.327	337.354	324.605	900.268	942.602	796.559	823.8
726	25	淄博市	423.21	305.56	361.816	347.48	399.824	313.9	295.871	369.32	541.6	529.445	217.514	320.577	235.87	529.837	526.769	434.373	459.534	493.279	459.689	649.719	557.613	599.423	614.053	722.006	869.226	1028.99	739.546	856.1	883.002	743.657	751.074	492.718	628.079	813.584	763.255	704.574	621.948	569.999	714.738	679.129	603.746	571.563	484.46	1083.24	1077.08	928.059	903.34
727	28	南京市	944.835	831.221	798.499	868.789	908.94	649.278	694.363	856.757	1051.6	1054.95	730.843	840.343	705.597	897.016	999.89	838.714	743.988	700.038	806.736	807.43	969.106	837.984	942.708	1167.19	1315.37	1365.12	1257.25	1344.73	1242.37	1225.62	1193.95	905.759	1046.78	1217.43	1154.35	1080.48	1089.77	996.55	1184.78	1102.33	1056.81	1071.94	975.702	1511.88	1474.19	1338.63	1281.78
729	28	北京市	0	126.85	285.055	172.123	236.237	436.036	358.801	167.703	139.134	161.009	215.605	104.762	274.502	432.046	231.442	345.05	513.449	604.203	436.824	728.883	373.175	622.822	525.879	419.035	539.837	820.06	394.912	587.493	670.989	372.914	602.368	499.055	562.051	716.088	697.878	678.307	460.697	514.317	519.149	587.284	482.327	337.354	324.605	900.268	942.602	796.559	823.8
733	28	贵阳市	1734.64	1701.4	1450.13	1792.91	1871.35	1310.16	1383.82	1567.87	1738.45	1895.55	1580.86	1661.23	1486.11	1344.52	1591.86	1401.69	1222.55	1130.45	1307.13	1017.41	1441.61	1134.47	1279.89	1592.86	1669.35	1401.04	2128.88	2314.29	1410.63	1733.22	2262.66	2018.78	2151.81	2337.35	2289.08	2230.52	2123.17	2093.27	2207.97	2200.79	2116.02	2036.52	1973.42	2592.38	2599.03	2448.43	2429.35
735	28	海口市	2336.7	2265.62	2073.76	2339.91	2404.96	1904.25	1981.34	2184.37	2382.02	2488.34	2141.21	2243.11	2063.39	2026.25	2256.1	2051.23	1868.68	1770.74	1963.17	1710.47	2129.25	1827.5	1988.38	2313.15	2417.83	2207.69	2720.84	2864.31	2186.39	2439.85	2752.24	2472.15	2614.3	2792.92	2732.69	2661.31	2630.32	2559.81	2724.06	2668.99	2607.32	2578.15	2494.32	3080.55	3054.19	2913.25	2864.45
736	28	重庆市	1367.96	1342.64	1082.9	1436.59	1516.89	952.198	1023.25	1200.46	1365.81	1528.95	1225.14	1299.27	1128.22	970.134	1217.85	1030.71	854.531	765.657	936.172	644.446	1066.43	760.318	904.198	1217.59	1297.29	1047.02	1760.71	1951.71	1043.61	1357.57	1913.02	1682.17	1810.37	1994.9	1950.38	1896.16	1771.25	1751.76	1853.05	1857.14	1767.93	1678.13	1620.38	2239.62	2253.56	2102.35	2090.81
737	28	运城市	728.883	719.302	445.353	816.767	899.53	348.723	405.566	561.331	721.408	889.227	612.43	669.727	513.481	328.337	574.668	387.171	220.399	156.553	293.033	0	428.334	119.234	277.977	602.787	711.951	600.403	1118.56	1315.95	517.307	732.978	1299.27	1099.78	1214.44	1393.71	1357.25	1312.96	1155	1156.93	1230.29	1255.81	1159.24	1050.83	1004.17	1617.52	1643.7	1492.97	1495.66
738	28	无锡市	1018.78	899.571	897.249	925.679	956.455	757.133	796.091	945.561	1133.51	1116.33	809.198	915.715	795.768	1007.54	1094.09	943.384	859.766	820.438	917.898	931.321	1074.79	958.622	1057.92	1269.04	1417.99	1482.9	1306.22	1374.34	1357.23	1318.99	1207.39	918.575	1056.1	1217.6	1152.25	1076.18	1114.63	1009.91	1208.56	1111.44	1077.07	1111.54	1012.85	1514.95	1467.4	1338.4	1272.89
739	28	金华市	1273.63	1157.9	1125.35	1189.55	1223.16	969.626	1019.83	1186.8	1381.85	1378.63	1060.43	1169.4	1035.58	1211.64	1328.37	1160.97	1050.05	992.478	1121.1	1075.34	1289.65	1126.79	1247.8	1490.69	1637.8	1659.49	1572.94	1642.46	1545.98	1554.11	1472.65	1184.39	1320.45	1477.69	1411.5	1334.67	1382.42	1275.61	1476.11	1375.56	1344.19	1379.61	1281.06	1775.53	1722.76	1597.87	1527.77
751	28	葫芦岛市	324.605	285.764	567.725	187.594	104.641	668.769	601.073	465.28	436.456	236.701	395.646	340.456	493.816	740.688	555.881	643.083	783.851	860.707	725.415	1004.17	694.149	911.123	837.629	734.974	839.953	1142.91	309.287	372.845	994.757	660.266	295.114	205.733	237.799	396.712	373.777	355.16	151.22	193.534	235.422	263.81	159.896	99.9177	0	619.426	639.595	489.15	503.227
753	28	漳州市	1763.63	1661.71	1558.47	1711.35	1757.7	1384.67	1451.76	1645.36	1850.29	1890.38	1548.78	1659.65	1499.17	1589.27	1763.9	1569.87	1415.74	1331.85	1504.46	1352.23	1684.12	1442.44	1593.83	1889.16	2025.39	1948.36	2103.03	2197.56	1868.18	1982.27	2042.18	1753.13	1892.26	2055.55	1990.19	1914.01	1942.06	1844.41	2036.94	1947.75	1907.85	1923.39	1827.97	2352.81	2304.43	2176.36	2109.64
755	28	临汾市	622.822	625.384	344.564	723.693	806.896	285.925	325.869	456.717	606.37	781.726	527.629	572.199	430.614	210.091	457.544	277.931	140.813	138.22	187.087	119.234	309.212	0	161.911	485.884	600.547	532.766	1008.05	1210.18	428.994	614.212	1205.4	1021.39	1129.13	1304.88	1272.01	1232.05	1060.77	1072.62	1132.32	1167.84	1068.65	951.302	911.123	1518.43	1550.02	1400.11	1408.72
756	28	淄博市	423.21	305.56	361.816	347.48	399.824	313.9	295.871	369.32	541.6	529.445	217.514	320.577	235.87	529.837	526.769	434.373	459.534	493.279	459.689	649.719	557.613	599.423	614.053	722.006	869.226	1028.99	739.546	856.1	883.002	743.657	751.074	492.718	628.079	813.584	763.255	704.574	621.948	569.999	714.738	679.129	603.746	571.563	484.46	1083.24	1077.08	928.059	903.34
757	28	内江市	1572.03	1563.82	1290.32	1660.68	1742.97	1181.53	1246.54	1405.18	1549.28	1731.2	1452.97	1515.09	1354.16	1150.92	1395.96	1227.39	1065.38	987.277	1135.28	845.418	1237.44	949.473	1070.32	1357.48	1410.62	1103.97	1956.23	2159.51	1139.59	1502.12	2142.48	1927.82	2050.25	2232.48	2192.15	2142.41	1998.67	1991.98	2075.4	2094.27	2000.45	1896.23	1847.53	2462.74	2486.22	2335.11	2331.93
758	28	北京市	0	126.85	285.055	172.123	236.237	436.036	358.801	167.703	139.134	161.009	215.605	104.762	274.502	432.046	231.442	345.05	513.449	604.203	436.824	728.883	373.175	622.822	525.879	419.035	539.837	820.06	394.912	587.493	670.989	372.914	602.368	499.055	562.051	716.088	697.878	678.307	460.697	514.317	519.149	587.284	482.327	337.354	324.605	900.268	942.602	796.559	823.8
759	28	武汉市	1080.77	1002.79	835.809	1075.63	1141.12	660.322	734.788	937.881	1141.78	1227.98	879.039	983.57	806.271	837.544	1034.13	831.827	664.687	575.676	757.027	593.19	936.145	681.815	834.892	1138.83	1270.33	1192.49	1458.54	1600.63	1107.71	1242.69	1498.74	1227.66	1368.18	1551.45	1495.51	1429.04	1371.47	1311.59	1464.12	1421.44	1352.02	1314.3	1232.16	1830.13	1815.44	1669.41	1632.56
761	27	本溪市	697.878	651.101	933.134	553.773	472.056	1011.86	951.803	836.421	801.381	587.271	745.491	709.242	844.096	1111.2	928.609	1011.36	1139.05	1207.27	1089.24	1357.25	1067.79	1272.01	1208.64	1100.99	1194.54	1512.86	519.392	378.824	1366.04	1012.12	153.183	270.627	142.931	67.7624	0	77.6054	248.32	200.422	246.651	111.016	216.063	381.786	373.777	364.588	321.562	186.371	140.47
762	28	拉萨市	2555.41	2602.32	2325.49	2697.84	2778.45	2292.6	2332.12	2414.57	2471.45	2687.99	2525.06	2542.7	2432.69	2141.74	2328.85	2244.24	2148.74	2110.24	2176.14	1954.65	2182.95	2008.05	2044.02	2186.38	2145.38	1777.85	2863.17	3090.4	1908.84	2311.79	3156.24	3017.74	3110.13	3271.44	3250.15	3221.09	3016	3057.2	3067.7	3140.68	3036.4	2889.23	2876.88	3429.22	3489.87	3348.46	3379.03
766	28	通化市	823.8	785.448	1068.08	687.415	604.725	1151.14	1090.1	968.371	918.859	701.685	883.394	842.435	982.229	1243.72	1052.55	1145.17	1276.9	1346.42	1224.92	1495.66	1196.12	1408.72	1340.79	1217.08	1302.14	1631.37	596.764	412.792	1486.56	1119.67	232.955	410.623	281.71	107.997	140.47	203.85	364.283	339.957	331.734	241.07	343.331	495.329	503.227	270.712	195.006	108.907	0
767	28	太原市	432.046	460.906	187.185	557.47	639.353	251.79	235.668	275.412	398.961	585.835	390.089	401.988	308.982	0	247.94	104.406	173.567	263.772	90.5574	328.337	103.022	210.091	97.7283	301.287	436.901	500.564	805.845	1014.56	358.828	414.546	1029.89	876.823	969.868	1137.4	1111.2	1079.52	886.06	916.019	950.217	1003.25	900.497	768.149	740.688	1332.3	1372.64	1224.93	1243.72
768	28	西安市	955.85	955.599	676.984	1053.58	1136.63	588.788	645.071	789.904	932.057	1114.24	851.575	903.983	752.796	533.325	779.37	610.812	458.175	394.895	520.116	240.201	622.126	333.189	455.735	760.344	838.583	616.465	1338.47	1543	590.701	901.969	1536.06	1339.98	1453.99	1632.49	1596.86	1553.08	1391.54	1396.63	1464.67	1494.78	1397.34	1284.02	1241.17	1851.19	1880.7	1730.3	1734.97
777	28	苏州市	1051.87	930.693	941.486	951.699	978.214	805.641	841.884	985.354	1169.78	1143.57	845.034	949.803	836.667	1056.78	1135.89	990.106	911.58	874.459	967.547	987.167	1121.74	1012.68	1109.28	1314.01	1463.15	1535.29	1327.37	1386.58	1408.22	1360.04	1212.83	925.079	1060.28	1216.95	1150.81	1074.05	1125.59	1016.16	1218.67	1115.28	1086.11	1129.11	1029.75	1514.79	1462.83	1337.19	1267.91
778	28	邯郸市	436.036	391.328	175.929	484.401	564.896	0	77.3741	280.287	481.906	593.736	273.147	352.571	176.191	251.79	379.368	191.837	145.643	195.52	164.821	348.723	320.225	285.925	316.869	521.65	668.194	744.965	829.033	1004.62	608.436	598.95	962.675	751.715	869.459	1050.99	1011.86	965.443	819.893	811.455	900.853	912.793	819.316	726.746	668.769	1287.6	1305.4	1154.16	1151.14
779	28	兰州市	1192.62	1245.37	975.622	1339.1	1418.45	974.673	999.234	1056.43	1108.85	1324.83	1178.22	1184.98	1091.65	788.797	965.409	893.008	829.639	819.446	836.118	681.443	821.258	692.934	692.112	830.258	813.123	443.858	1506.4	1732.37	554.132	963.646	1792.83	1664.29	1750.18	1908.68	1889.02	1862.98	1652.93	1698.5	1704.37	1779.03	1674.4	1525.8	1515.3	2069.01	2126.93	1985.04	2016.42
782	28	江门市	2024.14	1944.83	1772.52	2014.11	2075.49	1598.97	1674.91	1878.61	2080.63	2171.08	1821.73	1926.97	1749.64	1745.6	1963.79	1758.67	1580.26	1483.83	1675.17	1445.1	1848.16	1557.45	1719.32	2041.18	2156.94	1986.28	2400.5	2533.28	1945.07	2159.78	2411.43	2128.37	2270.58	2447	2385.65	2313.2	2293.41	2217.12	2387.87	2325.65	2267.99	2248.21	2161.29	2737.35	2706.74	2567.79	2515.63
785	28	武汉市	1080.77	1002.79	835.809	1075.63	1141.12	660.322	734.788	937.881	1141.78	1227.98	879.039	983.57	806.271	837.544	1034.13	831.827	664.687	575.676	757.027	593.19	936.145	681.815	834.892	1138.83	1270.33	1192.49	1458.54	1600.63	1107.71	1242.69	1498.74	1227.66	1368.18	1551.45	1495.51	1429.04	1371.47	1311.59	1464.12	1421.44	1352.02	1314.3	1232.16	1830.13	1815.44	1669.41	1632.56
786	28	北京市	0	126.85	285.055	172.123	236.237	436.036	358.801	167.703	139.134	161.009	215.605	104.762	274.502	432.046	231.442	345.05	513.449	604.203	436.824	728.883	373.175	622.822	525.879	419.035	539.837	820.06	394.912	587.493	670.989	372.914	602.368	499.055	562.051	716.088	697.878	678.307	460.697	514.317	519.149	587.284	482.327	337.354	324.605	900.268	942.602	796.559	823.8
788	28	重庆市	1367.96	1342.64	1082.9	1436.59	1516.89	952.198	1023.25	1200.46	1365.81	1528.95	1225.14	1299.27	1128.22	970.134	1217.85	1030.71	854.531	765.657	936.172	644.446	1066.43	760.318	904.198	1217.59	1297.29	1047.02	1760.71	1951.71	1043.61	1357.57	1913.02	1682.17	1810.37	1994.9	1950.38	1896.16	1771.25	1751.76	1853.05	1857.14	1767.93	1678.13	1620.38	2239.62	2253.56	2102.35	2090.81
789	28	上饶市	1274.09	1171.16	1078.93	1221.29	1269.25	908.373	971.505	1160.32	1364.23	1399.78	1058.9	1169.86	1012.32	1128.83	1285.28	1097.77	957.519	883.274	1040.66	935.405	1218.31	1007.37	1146.9	1423.7	1565.16	1534.36	1613.23	1713.84	1435.99	1507.21	1568.41	1280.55	1421.72	1592.15	1528.75	1454.44	1461.62	1371.2	1556.75	1477.26	1430.11	1436.57	1342.44	1886.87	1847.96	1713.36	1654.89
790	27	成都市	1548.88	1552.67	1273.2	1650.69	1733.74	1181.77	1241.18	1384.53	1513.32	1705.24	1448.03	1500.64	1349.1	1119.74	1358.81	1204.4	1055.06	986.302	1115.7	835.617	1198.79	928.669	1032.58	1299.8	1338.97	1012.52	1924.06	2134.18	1064.47	1444.84	2133.14	1933.3	2049.95	2229.25	2192.71	2147.2	1988.59	1992.33	2060.98	2091.41	1994.37	1879.89	1838.28	2446.93	2477.79	2327.42	2331.26
791	28	兰州市	1192.62	1245.37	975.622	1339.1	1418.45	974.673	999.234	1056.43	1108.85	1324.83	1178.22	1184.98	1091.65	788.797	965.409	893.008	829.639	819.446	836.118	681.443	821.258	692.934	692.112	830.258	813.123	443.858	1506.4	1732.37	554.132	963.646	1792.83	1664.29	1750.18	1908.68	1889.02	1862.98	1652.93	1698.5	1704.37	1779.03	1674.4	1525.8	1515.3	2069.01	2126.93	1985.04	2016.42
793	28	海口市	2336.7	2265.62	2073.76	2339.91	2404.96	1904.25	1981.34	2184.37	2382.02	2488.34	2141.21	2243.11	2063.39	2026.25	2256.1	2051.23	1868.68	1770.74	1963.17	1710.47	2129.25	1827.5	1988.38	2313.15	2417.83	2207.69	2720.84	2864.31	2186.39	2439.85	2752.24	2472.15	2614.3	2792.92	2732.69	2661.31	2630.32	2559.81	2724.06	2668.99	2607.32	2578.15	2494.32	3080.55	3054.19	2913.25	2864.45
795	28	金华市	1273.63	1157.9	1125.35	1189.55	1223.16	969.626	1019.83	1186.8	1381.85	1378.63	1060.43	1169.4	1035.58	1211.64	1328.37	1160.97	1050.05	992.478	1121.1	1075.34	1289.65	1126.79	1247.8	1490.69	1637.8	1659.49	1572.94	1642.46	1545.98	1554.11	1472.65	1184.39	1320.45	1477.69	1411.5	1334.67	1382.42	1275.61	1476.11	1375.56	1344.19	1379.61	1281.06	1775.53	1722.76	1597.87	1527.77
797	28	福州市	1594.39	1484.31	1416.7	1523.94	1562.75	1249.22	1309.24	1491.76	1693.08	1709.56	1378.96	1489.62	1341.63	1474.48	1622.94	1439.97	1303.83	1230.28	1385.79	1279.19	1562.48	1353.89	1493.87	1767.56	1910.19	1879.17	1911.78	1989.51	1782.7	1846.64	1822.4	1533.92	1670.36	1827.36	1761.02	1684.06	1730.35	1625.2	1824.39	1725.49	1692.96	1722.9	1625.19	2125.23	2071	1947.38	1875.99
798	27	北京市	0	126.85	285.055	172.123	236.237	436.036	358.801	167.703	139.134	161.009	215.605	104.762	274.502	432.046	231.442	345.05	513.449	604.203	436.824	728.883	373.175	622.822	525.879	419.035	539.837	820.06	394.912	587.493	670.989	372.914	602.368	499.055	562.051	716.088	697.878	678.307	460.697	514.317	519.149	587.284	482.327	337.354	324.605	900.268	942.602	796.559	823.8
800	28	长春市	900.268	899.328	1174.21	803.581	722.74	1287.6	1218.29	1062.56	961.623	750.407	1014.51	947.841	1111.94	1332.3	1110.99	1242.92	1397.37	1477.94	1331.34	1617.52	1266.92	1518.43	1425.36	1243.13	1299.98	1655.54	568.763	341.379	1520.49	1123.61	332.273	608.985	466.779	297.873	364.588	442.01	469.211	520.744	387.437	411.734	479.834	567.166	619.426	0	124.252	178.996	270.712
801	27	绵阳市	1402.26	1410.09	1129.19	1508.34	1591.51	1045.51	1102.01	1239.01	1363.59	1557.61	1308.25	1356.96	1209.61	971.786	1209.02	1058.61	914.679	850.8	971.373	697.226	1048.93	784.842	883.257	1147.75	1187.66	865.912	1774.74	1986.3	913.484	1292.78	1990.24	1796.98	1910.79	2088.61	2053.7	2010.16	1845.61	1853.55	1916.4	1951.1	1852.91	1734.89	1695.86	2301.53	2334.87	2184.92	2191.54
803	27	南充市	1359.45	1353.21	1078.32	1450.42	1532.96	973.768	1037.09	1192.78	1336.4	1518.43	1243.91	1303.74	1144.95	937.951	1183.22	1014.66	854.383	778.689	922.821	634.08	1024.93	736.731	857.88	1149.08	1208.25	918.249	1743.24	1946.88	940.657	1293.27	1932.68	1722.94	1843.2	2024.53	1985.49	1937.38	1788.6	1785.13	1864.37	1886.36	1791.48	1684.75	1637.59	2251.57	2276.8	2125.84	2124.9
807	27	昆明市	2072.91	2055.11	1788.74	2150.13	2231.09	1666.22	1735.66	1905.29	2057.77	2233.28	1939.36	2009.63	1841.74	1658.81	1905.48	1730.31	1561.05	1476.4	1636.78	1344.06	1748.08	1453.56	1581.28	1871.9	1923.65	1606.87	2461.53	2659.61	1651.3	2016.47	2628.3	2397.88	2526.51	2711.04	2666.4	2611.63	2486.02	2467.89	2566.58	2573.24	2483.61	2390.05	2334.96	2953.68	2969.44	2818.2	2806.85
810	27	遂宁市	1452.45	1447.05	1171.78	1544.31	1626.87	1067.69	1131.05	1285.98	1427.62	1611.18	1337.87	1397.42	1238.91	1029.62	1274.09	1107.54	948.187	872.644	1016	727.842	1115.32	829.638	948.178	1234.71	1288.92	987.261	1835.27	2039.8	1018.69	1379.32	2026.59	1816.63	1937.11	2118.48	2079.38	2031.1	1882.5	1879.02	1958.11	1980.32	1885.44	1778.37	1731.5	2345.26	2370.75	2219.79	2218.81
811	27	烟台市	502.67	379.464	568.958	349.801	346.665	562.335	530.424	531.22	641.223	536.086	374.107	428.382	443.395	752.355	683.242	649.879	707.17	747.005	694.09	903.55	757.751	847.937	843.86	887.26	1025.11	1239.31	685.626	734.831	1089.18	871.281	576.116	289.258	431.343	608.901	550.026	481.892	475.205	379.199	569.499	486.603	439.45	480.175	380.263	898.089	871.369	729.085	685.618
812	27	西安市	955.85	955.599	676.984	1053.58	1136.63	588.788	645.071	789.904	932.057	1114.24	851.575	903.983	752.796	533.325	779.37	610.812	458.175	394.895	520.116	240.201	622.126	333.189	455.735	760.344	838.583	616.465	1338.47	1543	590.701	901.969	1536.06	1339.98	1453.99	1632.49	1596.86	1553.08	1391.54	1396.63	1464.67	1494.78	1397.34	1284.02	1241.17	1851.19	1880.7	1730.3	1734.97
813	27	乌鲁木齐市	2390.01	2498.19	2315.7	2562.02	2616.49	2400.82	2389.22	2335.51	2255.48	2442.14	2494.8	2442.82	2443.22	2154.46	2184.32	2243.72	2276.77	2308.06	2236.48	2205.78	2119.98	2169.85	2084.64	1980.62	1850.21	1655.86	2496.45	2695.96	1796.12	2022.26	2865.71	2877.85	2900.95	2994.45	3007.57	3017.92	2764	2868.61	2766.16	2903.55	2807.44	2634.56	2678.6	3011.16	3115.45	3016.22	3093.15
815	27	中卫市	1011.94	1065.6	798.118	1158.92	1238.04	807.395	826.875	876.532	929.238	1144.75	1000.99	1005.08	916.293	610.971	784.94	715.36	664.064	664.9	662.662	539.93	640.715	532.165	515.183	654.879	650.191	294.025	1329.13	1554.43	382.193	791.521	1612.29	1484.92	1569.72	1728.01	1708.41	1682.75	1472.28	1518.21	1524.1	1598.38	1493.74	1345.3	1334.68	1890.12	1946.9	1804.67	1835.74
816	28	盐城市	815.405	692.567	730.102	710.915	737.746	615.632	638.058	760.569	937.242	903	613.24	714.854	616.119	865.943	915.177	787.875	740.063	723.879	780.452	858.42	918.991	858.909	930.722	1102	1251.03	1359.77	1087.21	1153.65	1223.95	1136.32	990.22	701.153	840.316	1006.66	942.577	867.794	894.394	792.474	988.579	895.835	857.698	890.944	792.092	1302.73	1261.12	1127.83	1067.91
818	28	葫芦岛市	324.605	285.764	567.725	187.594	104.641	668.769	601.073	465.28	436.456	236.701	395.646	340.456	493.816	740.688	555.881	643.083	783.851	860.707	725.415	1004.17	694.149	911.123	837.629	734.974	839.953	1142.91	309.287	372.845	994.757	660.266	295.114	205.733	237.799	396.712	373.777	355.16	151.22	193.534	235.422	263.81	159.896	99.9177	0	619.426	639.595	489.15	503.227
819	28	岳阳市	1271	1198.61	1015.18	1274.16	1341.23	842.174	918.53	1122.24	1323.45	1421.47	1074.14	1176.32	997.044	993.877	1206.83	1001.94	825.487	730.43	920.129	711.982	1095.57	816.361	976.452	1292.92	1416.06	1293.53	1653.75	1800.7	1227.39	1406.38	1701.44	1430.4	1571	1754.17	1698.01	1631.17	1573.62	1514.44	1666	1624.28	1554.63	1514.31	1433.43	2032.92	2018.12	1872.23	1834.79
821	27	荆门市	1071.33	1011.09	803.847	1093.85	1166.46	636.105	713.458	915.434	1112.03	1226.7	886.321	982.1	801.334	767.487	988.163	782.891	602.51	505.659	697.442	480.449	869.929	585.385	746.052	1064.65	1185.62	1066.07	1461.41	1622.76	996.379	1181.51	1544.07	1286.99	1423.71	1609.12	1557.53	1495.8	1409.68	1365.68	1499.11	1474.77	1396.49	1337.75	1263.93	1876.22	1872.75	1723.67	1697.01
822	27	潍坊市	466.895	341.792	446.202	359.316	394.468	404.987	386.06	440.021	595.095	550.535	280.564	370.505	318.402	618.728	598.323	521.413	550.583	581.754	550.302	737.855	641.684	690.242	704.3	797.782	943.161	1116.55	743.361	836.672	969.506	808.548	709.83	436.592	576.716	760.385	705.945	642.555	589.912	520.216	684.663	630.052	564.766	558.769	464.512	1039.81	1024.51	877.966	844.569
823	28	汕头市	1876.05	1778.09	1659.88	1831.76	1881.09	1484.61	1554.26	1751.49	1957.02	2007.37	1662.47	1772.87	1607.89	1678.09	1863.69	1665.82	1504.76	1416.98	1595.78	1423.53	1775.46	1520.19	1675.6	1979.23	2111.68	2012.28	2223.93	2325.42	1940.83	2078.49	2175.05	1886.22	2026.17	2191.67	2126.75	2050.94	2071.87	1977.36	2166.92	2081.72	2038.98	2048.64	1954.38	2488.44	2442.35	2312.68	2247.78
825	27	太原市	432.046	460.906	187.185	557.47	639.353	251.79	235.668	275.412	398.961	585.835	390.089	401.988	308.982	0	247.94	104.406	173.567	263.772	90.5574	328.337	103.022	210.091	97.7283	301.287	436.901	500.564	805.845	1014.56	358.828	414.546	1029.89	876.823	969.868	1137.4	1111.2	1079.52	886.06	916.019	950.217	1003.25	900.497	768.149	740.688	1332.3	1372.64	1224.93	1243.72
826	27	宜昌市	1153.92	1105.88	876.069	1193.48	1269.4	719.183	795.752	991.807	1179.68	1312.73	982.537	1071.27	891.854	810.158	1045.47	842.839	658.701	560.889	751.643	494.276	912.994	610.45	771.72	1096.3	1205.27	1041.08	1548.01	1720.42	991.083	1222.9	1655.35	1406.71	1540.84	1726.46	1677.21	1617.96	1517.86	1482.41	1604.97	1590.53	1508.12	1438.08	1369.61	1986.51	1988.97	1838.83	1817.33
828	28	东莞市	1935.07	1850.15	1692.48	1915.42	1973.77	1517.28	1591.91	1794.9	1998.89	2078.15	1728.56	1835.76	1661.02	1679.08	1888.52	1684.46	1510.1	1415.54	1604.51	1390.82	1780.65	1499.1	1660.11	1978.02	2099.59	1951.64	2304.7	2429.26	1900.05	2091.13	2299.65	2014.42	2156.44	2330.53	2268.17	2194.75	2185.18	2104.01	2280.03	2211.75	2157.75	2145.66	2056.52	2623.01	2588.49	2451.6	2396.22
829	28	赣州市	1615.02	1524.45	1385.1	1585.74	1641.44	1209.18	1281.34	1481.99	1687.36	1753.5	1404.87	1513.74	1342.83	1391.87	1586.29	1385.43	1219.27	1129.17	1311.69	1129.44	1490.79	1228.18	1385.14	1693.13	1822.91	1716.56	1976.77	2094.71	1646.57	1797.03	1961.2	1675.39	1817.32	1990.94	1928.5	1855.04	1848.35	1765.19	1943.35	1872.68	1819.99	1812.45	1721.87	2283.75	2248.78	2112.04	2056.54
830	27	聊城市	417.473	340.417	225.74	422.072	496.522	120.273	126.69	292.056	496.058	563.079	215.577	318.61	145.253	357.467	427.074	276.498	265.345	300.809	277.192	457.29	407.961	404.646	432.031	597.568	746.673	856.871	794.907	950.868	716.259	652.795	885.146	655.058	780.212	964.508	920.937	869.648	745.768	721.637	832.046	826.73	738.854	666.392	596.779	1214.91	1223.6	1072.52	1061.21
831	27	运城市	728.883	719.302	445.353	816.767	899.53	348.723	405.566	561.331	721.408	889.227	612.43	669.727	513.481	328.337	574.668	387.171	220.399	156.553	293.033	0	428.334	119.234	277.977	602.787	711.951	600.403	1118.56	1315.95	517.307	732.978	1299.27	1099.78	1214.44	1393.71	1357.25	1312.96	1155	1156.93	1230.29	1255.81	1159.24	1050.83	1004.17	1617.52	1643.7	1492.97	1495.66
833	27	贵港市	1972.94	1909.56	1703.34	1988.67	2057.68	1537.61	1614.98	1816.34	2010.28	2127.82	1784.66	1882.86	1702.18	1645.81	1879.87	1676	1492.33	1394.26	1586.12	1326.3	1748.6	1444.21	1604.24	1928.99	2030.92	1818.44	2362.14	2516.72	1797.29	2057.95	2419.85	2147.11	2288.22	2470.57	2413.28	2344.97	2292.05	2232.01	2384.23	2341.83	2273.12	2230.48	2151.15	2751.13	2734.16	2589.26	2548.81
836	28	天津市	126.85	0	282.695	98.3573	181.558	391.328	319.514	189.146	262.772	229.401	124.909	60.9573	215.303	460.906	317.068	360.264	498.905	578.804	440.01	719.302	428.121	625.384	558.583	518.489	650.015	900.345	455.779	614.613	749.149	491.906	580.464	420.035	509.228	680.423	651.101	618.772	435.952	455.114	511.898	544.409	443.658	335.541	285.764	899.328	925.117	774.874	785.448
837	27	宝鸡市	1039.96	1054.72	772.208	1153.06	1236.21	708.068	756.255	878.755	998.275	1193.87	959.227	999.677	862.002	608.284	843.702	698.47	568.553	520.595	614.723	364.434	683.608	431.599	518.275	788.608	842.114	562.684	1409.55	1622.12	574.492	933.539	1632.95	1452.71	1560.42	1735.05	1703.24	1663.65	1488.42	1504.08	1556.48	1598.45	1498.38	1374.56	1339.92	1940.12	1977.1	1828	1839.47
838	28	重庆市	1367.96	1342.64	1082.9	1436.59	1516.89	952.198	1023.25	1200.46	1365.81	1528.95	1225.14	1299.27	1128.22	970.134	1217.85	1030.71	854.531	765.657	936.172	644.446	1066.43	760.318	904.198	1217.59	1297.29	1047.02	1760.71	1951.71	1043.61	1357.57	1913.02	1682.17	1810.37	1994.9	1950.38	1896.16	1771.25	1751.76	1853.05	1857.14	1767.93	1678.13	1620.38	2239.62	2253.56	2102.35	2090.81
848	28	承德市	161.009	229.401	446.045	192.905	196.754	593.736	516.981	328.547	217.84	0	349.642	245.274	425.677	585.835	361.261	503.827	674.422	765.097	596.633	889.227	516.55	781.726	676.644	515.433	608.681	929.812	235.298	429.016	786.106	427.088	471.67	439.837	464.069	594.007	587.271	582.644	339.706	427.157	379.94	476.985	373.91	206.623	236.701	750.407	802.147	661.021	701.685
850	27	安庆市	1069.76	973.485	861.771	1031.79	1086.7	689.34	754.711	947.767	1152.86	1202.88	856.492	966.704	802.332	906.783	1067.75	877.468	735.389	661.912	818.8	721.237	996.814	787.893	925.266	1202.29	1343.25	1317.39	1423.44	1540.45	1215.81	1288.21	1412.96	1130.42	1272.64	1450.58	1390.4	1319.44	1296.26	1218.81	1391.02	1327.57	1269.8	1257.74	1167.62	1739.3	1711.94	1570.98	1522.9
851	27	贵阳市	1734.64	1701.4	1450.13	1792.91	1871.35	1310.16	1383.82	1567.87	1738.45	1895.55	1580.86	1661.23	1486.11	1344.52	1591.86	1401.69	1222.55	1130.45	1307.13	1017.41	1441.61	1134.47	1279.89	1592.86	1669.35	1401.04	2128.88	2314.29	1410.63	1733.22	2262.66	2018.78	2151.81	2337.35	2289.08	2230.52	2123.17	2093.27	2207.97	2200.79	2116.02	2036.52	1973.42	2592.38	2599.03	2448.43	2429.35
852	27	武汉市	1080.77	1002.79	835.809	1075.63	1141.12	660.322	734.788	937.881	1141.78	1227.98	879.039	983.57	806.271	837.544	1034.13	831.827	664.687	575.676	757.027	593.19	936.145	681.815	834.892	1138.83	1270.33	1192.49	1458.54	1600.63	1107.71	1242.69	1498.74	1227.66	1368.18	1551.45	1495.51	1429.04	1371.47	1311.59	1464.12	1421.44	1352.02	1314.3	1232.16	1830.13	1815.44	1669.41	1632.56
856	27	唐山市	172.123	98.3573	380.955	0	83.2079	484.401	414.801	283.276	308.06	192.905	212.056	155.483	308.442	557.47	395.011	457.84	596.401	674.522	538.359	816.767	519.111	723.693	654.981	589.623	711.915	983.817	392.2	528.934	833.317	542.883	482.569	331.853	412.496	582.165	553.773	523.89	338.229	359.518	416.504	446.453	345.328	244.61	187.594	803.581	827.15	676.743	687.415
858	27	宜宾市	1682.43	1669.84	1399.33	1765.99	1847.79	1284.18	1351.23	1515.1	1663.69	1842.26	1556.77	1622.5	1458.34	1264.85	1510.97	1338.6	1172.82	1091.51	1245.69	953.987	1353.15	1061.08	1186.22	1476.99	1531.85	1225.51	2068.99	2269.79	1261.17	1621.42	2246.65	2025.69	2150.6	2333.86	2291.86	2240.2	2103.37	2092.15	2181.73	2195.71	2103.45	2003.59	1952.15	2569.16	2589.56	2438.32	2432
859	27	合肥市	941.384	838.246	757.047	890.263	941.186	592.771	649.76	831.849	1034.31	1067.06	726.041	837.031	682.348	828.915	963.023	784.542	665.012	607.11	738.61	697.373	910.667	742.261	862.335	1114.08	1259.46	1274.6	1282.46	1391.46	1160.3	1187.37	1259.06	975.46	1117.68	1295.01	1234.62	1163.52	1144.45	1064.24	1239.42	1172.72	1116.73	1110.67	1018.75	1584.44	1556.14	1415.52	1366.95
860	27	北京市	0	126.85	285.055	172.123	236.237	436.036	358.801	167.703	139.134	161.009	215.605	104.762	274.502	432.046	231.442	345.05	513.449	604.203	436.824	728.883	373.175	622.822	525.879	419.035	539.837	820.06	394.912	587.493	670.989	372.914	602.368	499.055	562.051	716.088	697.878	678.307	460.697	514.317	519.149	587.284	482.327	337.354	324.605	900.268	942.602	796.559	823.8
861	27	广州市	1893.67	1810.88	1647.89	1877.86	1937.57	1473.11	1548.22	1751.56	1954.98	2038.27	1688.64	1795.12	1619.33	1630.63	1842.56	1638.1	1462.5	1367.37	1557.1	1339.39	1732.5	1448.61	1609.9	1928.88	2049.16	1897.14	2266.04	2394.25	1847.15	2043.41	2268.59	1984.54	2126.7	2302.22	2240.47	2167.66	2152.21	2073.66	2246.88	2181.88	2125.83	2109.9	2021.78	2593.47	2561.33	2423.14	2369.79
862	27	银川市	893.038	959.587	708.08	1048.87	1125.01	749.511	754.782	771.428	798.584	1016.16	909.115	898.629	832.813	524.058	662.168	626.397	614.926	639.144	591.538	543.696	531.666	500.932	436.647	512.166	494	135.471	1189.25	1416.07	234.683	643.203	1487.05	1379.26	1454.79	1606.13	1590.74	1570.12	1349.84	1405.56	1396.02	1479.96	1374.88	1220.12	1217.63	1754.44	1816.46	1677.13	1714.13
863	28	上海市	1095.19	971.779	1000.55	985.72	1006.27	870.993	903.371	1038.13	1217.16	1178.5	892.922	994.861	891.465	1122.7	1191.09	1052.54	981.46	947.695	1034.2	1063.32	1184.29	1085.86	1178.25	1373.42	1522.66	1605.56	1353.31	1399.98	1476.4	1413.77	1217.35	932.455	1063.7	1213	1146.02	1068.64	1138.09	1022.65	1229.65	1117.97	1096.14	1150.75	1050.89	1510.61	1452.68	1332.04	1257.75
868	28	合肥市	941.384	838.246	757.047	890.263	941.186	592.771	649.76	831.849	1034.31	1067.06	726.041	837.031	682.348	828.915	963.023	784.542	665.012	607.11	738.61	697.373	910.667	742.261	862.335	1114.08	1259.46	1274.6	1282.46	1391.46	1160.3	1187.37	1259.06	975.46	1117.68	1295.01	1234.62	1163.52	1144.45	1064.24	1239.42	1172.72	1116.73	1110.67	1018.75	1584.44	1556.14	1415.52	1366.95
869	25	烟台市	502.67	379.464	568.958	349.801	346.665	562.335	530.424	531.22	641.223	536.086	374.107	428.382	443.395	752.355	683.242	649.879	707.17	747.005	694.09	903.55	757.751	847.937	843.86	887.26	1025.11	1239.31	685.626	734.831	1089.18	871.281	576.116	289.258	431.343	608.901	550.026	481.892	475.205	379.199	569.499	486.603	439.45	480.175	380.263	898.089	871.369	729.085	685.618
875	23	长春市	900.268	899.328	1174.21	803.581	722.74	1287.6	1218.29	1062.56	961.623	750.407	1014.51	947.841	1111.94	1332.3	1110.99	1242.92	1397.37	1477.94	1331.34	1617.52	1266.92	1518.43	1425.36	1243.13	1299.98	1655.54	568.763	341.379	1520.49	1123.61	332.273	608.985	466.779	297.873	364.588	442.01	469.211	520.744	387.437	411.734	479.834	567.166	619.426	0	124.252	178.996	270.712
876	27	绵阳市	1402.26	1410.09	1129.19	1508.34	1591.51	1045.51	1102.01	1239.01	1363.59	1557.61	1308.25	1356.96	1209.61	971.786	1209.02	1058.61	914.679	850.8	971.373	697.226	1048.93	784.842	883.257	1147.75	1187.66	865.912	1774.74	1986.3	913.484	1292.78	1990.24	1796.98	1910.79	2088.61	2053.7	2010.16	1845.61	1853.55	1916.4	1951.1	1852.91	1734.89	1695.86	2301.53	2334.87	2184.92	2191.54
877	26	乌鲁木齐市	2390.01	2498.19	2315.7	2562.02	2616.49	2400.82	2389.22	2335.51	2255.48	2442.14	2494.8	2442.82	2443.22	2154.46	2184.32	2243.72	2276.77	2308.06	2236.48	2205.78	2119.98	2169.85	2084.64	1980.62	1850.21	1655.86	2496.45	2695.96	1796.12	2022.26	2865.71	2877.85	2900.95	2994.45	3007.57	3017.92	2764	2868.61	2766.16	2903.55	2807.44	2634.56	2678.6	3011.16	3115.45	3016.22	3093.15
878	27	昆明市	2072.91	2055.11	1788.74	2150.13	2231.09	1666.22	1735.66	1905.29	2057.77	2233.28	1939.36	2009.63	1841.74	1658.81	1905.48	1730.31	1561.05	1476.4	1636.78	1344.06	1748.08	1453.56	1581.28	1871.9	1923.65	1606.87	2461.53	2659.61	1651.3	2016.47	2628.3	2397.88	2526.51	2711.04	2666.4	2611.63	2486.02	2467.89	2566.58	2573.24	2483.61	2390.05	2334.96	2953.68	2969.44	2818.2	2806.85
880	27	潍坊市	466.895	341.792	446.202	359.316	394.468	404.987	386.06	440.021	595.095	550.535	280.564	370.505	318.402	618.728	598.323	521.413	550.583	581.754	550.302	737.855	641.684	690.242	704.3	797.782	943.161	1116.55	743.361	836.672	969.506	808.548	709.83	436.592	576.716	760.385	705.945	642.555	589.912	520.216	684.663	630.052	564.766	558.769	464.512	1039.81	1024.51	877.966	844.569
881	27	大连市	499.055	420.035	692.258	331.853	263.887	751.715	696.735	609.066	625.604	439.837	494.639	480.93	590.776	876.823	726.588	773.657	884.754	947.047	843.759	1099.78	848.078	1021.39	974.407	917.942	1032.57	1315.66	490.273	472.834	1165.16	856.101	289.067	0	142.226	323.825	270.627	214.591	213.853	91.3551	299.556	197.355	165.947	282.501	205.733	608.985	587.928	442.214	410.623
882	27	北京市	0	126.85	285.055	172.123	236.237	436.036	358.801	167.703	139.134	161.009	215.605	104.762	274.502	432.046	231.442	345.05	513.449	604.203	436.824	728.883	373.175	622.822	525.879	419.035	539.837	820.06	394.912	587.493	670.989	372.914	602.368	499.055	562.051	716.088	697.878	678.307	460.697	514.317	519.149	587.284	482.327	337.354	324.605	900.268	942.602	796.559	823.8
883	27	武汉市	1080.77	1002.79	835.809	1075.63	1141.12	660.322	734.788	937.881	1141.78	1227.98	879.039	983.57	806.271	837.544	1034.13	831.827	664.687	575.676	757.027	593.19	936.145	681.815	834.892	1138.83	1270.33	1192.49	1458.54	1600.63	1107.71	1242.69	1498.74	1227.66	1368.18	1551.45	1495.51	1429.04	1371.47	1311.59	1464.12	1421.44	1352.02	1314.3	1232.16	1830.13	1815.44	1669.41	1632.56
885	26	郑州市	671.068	622.69	399.584	712.368	790.346	235.284	312.295	512.022	707.791	829.016	500.486	587.087	407.987	384.991	587.265	382.462	211.642	129.493	303.935	228.276	482.926	260.169	393.212	686.096	820.275	792.92	1064.31	1237.25	684.333	790.335	1183.02	951.705	1078.7	1263.19	1219	1166.11	1042.54	1020.1	1126.95	1125.46	1037.16	956.561	892.487	1511.7	1522.27	1371.15	1359.38
886	27	海口市	2336.7	2265.62	2073.76	2339.91	2404.96	1904.25	1981.34	2184.37	2382.02	2488.34	2141.21	2243.11	2063.39	2026.25	2256.1	2051.23	1868.68	1770.74	1963.17	1710.47	2129.25	1827.5	1988.38	2313.15	2417.83	2207.69	2720.84	2864.31	2186.39	2439.85	2752.24	2472.15	2614.3	2792.92	2732.69	2661.31	2630.32	2559.81	2724.06	2668.99	2607.32	2578.15	2494.32	3080.55	3054.19	2913.25	2864.45
887	27	宣城市	1080.25	968.062	922.231	1006.87	1047.05	765.387	816.314	986.666	1184.13	1192.57	865.505	975.578	835.476	1007.62	1126.04	956.809	847.11	792.387	917.072	883.006	1085.37	928.079	1045.29	1286.58	1433.57	1460.1	1395.44	1481.09	1344.07	1351.66	1326.24	1037.41	1177.53	1345.02	1280.91	1205.98	1224.97	1128.54	1319.83	1233.09	1190.86	1209.55	1112.96	1640.92	1599.07	1466.2	1405.49
888	28	乐山市	1691.24	1688.19	1411.85	1785.6	1868.26	1309.56	1372.69	1525.32	1662.06	1849.25	1579.57	1638.06	1480.59	1265.6	1507.91	1346.19	1189.28	1114.47	1255.45	968.885	1348.33	1068.63	1181.38	1456.94	1500.02	1176.15	2071.37	2278.17	1226.01	1602	2268.01	2058.32	2178.98	2360.3	2321.24	2272.82	2123.82	2120.89	2198.86	2222.15	2127.11	2018.77	1972.9	2585.83	2612.27	2461.37	2460.68
890	26	无锡市	1018.78	899.571	897.249	925.679	956.455	757.133	796.091	945.561	1133.51	1116.33	809.198	915.715	795.768	1007.54	1094.09	943.384	859.766	820.438	917.898	931.321	1074.79	958.622	1057.92	1269.04	1417.99	1482.9	1306.22	1374.34	1357.23	1318.99	1207.39	918.575	1056.1	1217.6	1152.25	1076.18	1114.63	1009.91	1208.56	1111.44	1077.07	1111.54	1012.85	1514.95	1467.4	1338.4	1272.89
892	26	重庆市	1367.96	1342.64	1082.9	1436.59	1516.89	952.198	1023.25	1200.46	1365.81	1528.95	1225.14	1299.27	1128.22	970.134	1217.85	1030.71	854.531	765.657	936.172	644.446	1066.43	760.318	904.198	1217.59	1297.29	1047.02	1760.71	1951.71	1043.61	1357.57	1913.02	1682.17	1810.37	1994.9	1950.38	1896.16	1771.25	1751.76	1853.05	1857.14	1767.93	1678.13	1620.38	2239.62	2253.56	2102.35	2090.81
893	27	广州市	1893.67	1810.88	1647.89	1877.86	1937.57	1473.11	1548.22	1751.56	1954.98	2038.27	1688.64	1795.12	1619.33	1630.63	1842.56	1638.1	1462.5	1367.37	1557.1	1339.39	1732.5	1448.61	1609.9	1928.88	2049.16	1897.14	2266.04	2394.25	1847.15	2043.41	2268.59	1984.54	2126.7	2302.22	2240.47	2167.66	2152.21	2073.66	2246.88	2181.88	2125.83	2109.9	2021.78	2593.47	2561.33	2423.14	2369.79
895	27	漯河市	760.405	698.679	500.598	782.5	856.478	327.783	404.572	608.058	808.775	914.658	573.999	669.804	489.066	499.931	695.244	492.009	326.402	243.468	417.447	311.286	596.989	367.299	507.303	800.801	935.534	898.37	1149.14	1311.18	795.172	902.593	1239.94	992.982	1125.91	1311.49	1263.14	1205.4	1103.01	1067.41	1190.93	1175.26	1092.65	1026.83	955.508	1571.31	1573.67	1423.41	1403.46
897	26	天津市	126.85	0	282.695	98.3573	181.558	391.328	319.514	189.146	262.772	229.401	124.909	60.9573	215.303	460.906	317.068	360.264	498.905	578.804	440.01	719.302	428.121	625.384	558.583	518.489	650.015	900.345	455.779	614.613	749.149	491.906	580.464	420.035	509.228	680.423	651.101	618.772	435.952	455.114	511.898	544.409	443.658	335.541	285.764	899.328	925.117	774.874	785.448
898	28	鞍山市	562.051	509.228	790.78	412.496	331.797	869.459	808.947	695.661	672.552	464.069	602.569	567.927	701.205	969.868	793.462	869.444	996.136	1064.78	946.603	1214.44	929.038	1129.13	1067.44	971.832	1072.52	1380.68	441.941	365.173	1232.54	891.155	153.993	142.226	0	185.629	142.931	118.621	143.845	58.6351	195.275	55.5645	94.2864	266.557	237.799	466.779	449.081	301.267	281.71
899	28	南昌市	1284.72	1191.07	1065.64	1250.73	1305.91	890.643	959.848	1157.26	1362.84	1420.38	1072.78	1182.43	1014.65	1091.87	1269.94	1073.74	918.359	835.274	1007.12	865.068	1186.83	949.275	1098.07	1391.79	1528.11	1465.03	1642.15	1759.31	1377.22	1486.43	1628.68	1344.33	1486.5	1662.41	1601.07	1528.8	1513.93	1433.5	1608.83	1541.68	1486.47	1476.88	1386.46	1953.27	1922.24	1783.23	1731.51
900	26	长沙市	1364.34	1290.84	1109.03	1365.4	1431.59	935.982	1012.29	1216.01	1417.3	1514.31	1166.53	1269.25	1090.24	1086.2	1300.45	1095.49	918.484	823.029	1013.22	799.577	1188.12	906.078	1066.79	1384.62	1506.36	1374.57	1746.23	1891.12	1313	1499.19	1788.3	1514.92	1656.03	1838.43	1781.36	1713.51	1661.88	1599.88	1754.67	1709.68	1641.84	1604.75	1522.84	2119.27	2102.09	1957.06	1917.32
901	26	哈尔滨市	1118.28	1120.72	1394.43	1025.21	944.477	1509.31	1439.85	1281.91	1173.01	965.611	1236.25	1168.62	1333.61	1549.91	1324.38	1462.06	1618.35	1699.44	1551.22	1838.35	1481.78	1738.29	1642.02	1447.28	1494.13	1855.99	770.194	544.12	1724.86	1322.08	552.223	820.769	679.07	499.664	561.868	636.416	690.795	735.099	608.858	625.272	699.702	787.565	841.156	221.746	245.461	379.054	440.425
902	26	荆门市	1071.33	1011.09	803.847	1093.85	1166.46	636.105	713.458	915.434	1112.03	1226.7	886.321	982.1	801.334	767.487	988.163	782.891	602.51	505.659	697.442	480.449	869.929	585.385	746.052	1064.65	1185.62	1066.07	1461.41	1622.76	996.379	1181.51	1544.07	1286.99	1423.71	1609.12	1557.53	1495.8	1409.68	1365.68	1499.11	1474.77	1396.49	1337.75	1263.93	1876.22	1872.75	1723.67	1697.01
903	26	昆明市	2072.91	2055.11	1788.74	2150.13	2231.09	1666.22	1735.66	1905.29	2057.77	2233.28	1939.36	2009.63	1841.74	1658.81	1905.48	1730.31	1561.05	1476.4	1636.78	1344.06	1748.08	1453.56	1581.28	1871.9	1923.65	1606.87	2461.53	2659.61	1651.3	2016.47	2628.3	2397.88	2526.51	2711.04	2666.4	2611.63	2486.02	2467.89	2566.58	2573.24	2483.61	2390.05	2334.96	2953.68	2969.44	2818.2	2806.85
905	26	厦门市	1733.78	1628.82	1537.59	1674.91	1718.52	1365.4	1430.36	1620.7	1824.75	1856.58	1518.35	1629.35	1472.86	1577.23	1743.71	1552.91	1404.13	1323.21	1490.96	1352.45	1670.11	1438.22	1586.5	1875.55	2014.07	1951.3	2065.59	2153.67	1865.97	1964.21	1993.34	1704.34	1842.42	2003.02	1937.19	1860.61	1896.52	1795.69	1991.12	1897.79	1860.98	1882.27	1785.87	2300.69	2249.55	2123.53	2054.59
906	26	杭州市	1178.17	1063.71	1026.67	1098.14	1134.4	870.902	921.083	1088.96	1284.85	1286.02	964.324	1073.73	937.721	1113.37	1229.89	1062.21	952.559	896.637	1022.82	983.565	1190.96	1031.74	1150.6	1391.91	1539.05	1564.15	1483.88	1560.21	1449.16	1455.61	1396.64	1107.67	1245.73	1407.67	1342.29	1266.16	1301.57	1199.02	1395.87	1301.12	1265.04	1293.47	1195.63	1705.03	1657.06	1528.47	1462.43
908	26	岳阳市	1271	1198.61	1015.18	1274.16	1341.23	842.174	918.53	1122.24	1323.45	1421.47	1074.14	1176.32	997.044	993.877	1206.83	1001.94	825.487	730.43	920.129	711.982	1095.57	816.361	976.452	1292.92	1416.06	1293.53	1653.75	1800.7	1227.39	1406.38	1701.44	1430.4	1571	1754.17	1698.01	1631.17	1573.62	1514.44	1666	1624.28	1554.63	1514.31	1433.43	2032.92	2018.12	1872.23	1834.79
909	26	杭州市	1178.17	1063.71	1026.67	1098.14	1134.4	870.902	921.083	1088.96	1284.85	1286.02	964.324	1073.73	937.721	1113.37	1229.89	1062.21	952.559	896.637	1022.82	983.565	1190.96	1031.74	1150.6	1391.91	1539.05	1564.15	1483.88	1560.21	1449.16	1455.61	1396.64	1107.67	1245.73	1407.67	1342.29	1266.16	1301.57	1199.02	1395.87	1301.12	1265.04	1293.47	1195.63	1705.03	1657.06	1528.47	1462.43
910	26	镇江市	949.45	832.358	819.428	863.556	898.827	677.373	717.481	870.699	1061.23	1052.47	737.827	845.674	720.284	927.52	1017.67	864.253	779.511	740.896	837.8	853.89	995.514	879.11	977.644	1190.65	1339.46	1402.74	1248.37	1326.45	1276.95	1242.94	1168.25	879.287	1019.1	1186.23	1122.16	1047.31	1068.99	970.504	1163.64	1074.65	1033.89	1058.12	960.524	1482.17	1440.52	1307.42	1247.11
911	26	南宁市	2047.96	1992.56	1772.01	2075.51	2147.41	1612.05	1689.18	1887.32	2075.57	2205.48	1867.9	1961.97	1781.4	1699.11	1939.26	1738.09	1553.96	1456.47	1645.93	1373.57	1800.89	1492.71	1649.5	1972.49	2065.53	1828.48	2440.68	2604.44	1820.67	2106.19	2518.75	2251.58	2391.51	2575.4	2519.95	2453.55	2387.48	2334.48	2478.23	2444.27	2371.38	2319.17	2243.63	2850.89	2839.5	2692.76	2657.09
912	26	成都市	1548.88	1552.67	1273.2	1650.69	1733.74	1181.77	1241.18	1384.53	1513.32	1705.24	1448.03	1500.64	1349.1	1119.74	1358.81	1204.4	1055.06	986.302	1115.7	835.617	1198.79	928.669	1032.58	1299.8	1338.97	1012.52	1924.06	2134.18	1064.47	1444.84	2133.14	1933.3	2049.95	2229.25	2192.71	2147.2	1988.59	1992.33	2060.98	2091.41	1994.37	1879.89	1838.28	2446.93	2477.79	2327.42	2331.26
913	26	台州市	1341.09	1221.57	1211.26	1245.06	1271.88	1061.94	1107.55	1265.26	1455.27	1436.61	1131.24	1238.02	1114.7	1307.95	1411.34	1251.87	1150.29	1097.34	1217.44	1186.3	1382.02	1233.12	1348.84	1580.45	1728.62	1765.07	1620.88	1675.13	1648.04	1636.85	1494.16	1208.92	1340.53	1488.83	1421.67	1344.17	1413.43	1299.27	1505.48	1394.79	1372.16	1421.54	1321.96	1786.18	1725.79	1607.41	1531.13
915	26	临沂市	567.159	451.367	464.789	491.182	537.919	364.249	376.228	496.748	680.688	675.226	356.271	463.407	350.522	608.807	649.959	525.399	500.694	506.276	527.068	656.105	655.593	631.681	680.88	836.201	985.19	1107.63	882.278	987.958	967.616	872.322	864.839	589.725	730.654	913.462	857.639	792.139	744.138	674.585	838.659	784.357	719.724	706.779	615.132	1194.61	1177.42	1031.74	995.227
917	26	长沙市	1364.34	1290.84	1109.03	1365.4	1431.59	935.982	1012.29	1216.01	1417.3	1514.31	1166.53	1269.25	1090.24	1086.2	1300.45	1095.49	918.484	823.029	1013.22	799.577	1188.12	906.078	1066.79	1384.62	1506.36	1374.57	1746.23	1891.12	1313	1499.19	1788.3	1514.92	1656.03	1838.43	1781.36	1713.51	1661.88	1599.88	1754.67	1709.68	1641.84	1604.75	1522.84	2119.27	2102.09	1957.06	1917.32
918	26	长沙市	1364.34	1290.84	1109.03	1365.4	1431.59	935.982	1012.29	1216.01	1417.3	1514.31	1166.53	1269.25	1090.24	1086.2	1300.45	1095.49	918.484	823.029	1013.22	799.577	1188.12	906.078	1066.79	1384.62	1506.36	1374.57	1746.23	1891.12	1313	1499.19	1788.3	1514.92	1656.03	1838.43	1781.36	1713.51	1661.88	1599.88	1754.67	1709.68	1641.84	1604.75	1522.84	2119.27	2102.09	1957.06	1917.32
919	26	南京市	944.835	831.221	798.499	868.789	908.94	649.278	694.363	856.757	1051.6	1054.95	730.843	840.343	705.597	897.016	999.89	838.714	743.988	700.038	806.736	807.43	969.106	837.984	942.708	1167.19	1315.37	1365.12	1257.25	1344.73	1242.37	1225.62	1193.95	905.759	1046.78	1217.43	1154.35	1080.48	1089.77	996.55	1184.78	1102.33	1056.81	1071.94	975.702	1511.88	1474.19	1338.63	1281.78
920	26	贵阳市	1734.64	1701.4	1450.13	1792.91	1871.35	1310.16	1383.82	1567.87	1738.45	1895.55	1580.86	1661.23	1486.11	1344.52	1591.86	1401.69	1222.55	1130.45	1307.13	1017.41	1441.61	1134.47	1279.89	1592.86	1669.35	1401.04	2128.88	2314.29	1410.63	1733.22	2262.66	2018.78	2151.81	2337.35	2289.08	2230.52	2123.17	2093.27	2207.97	2200.79	2116.02	2036.52	1973.42	2592.38	2599.03	2448.43	2429.35
921	26	佛山市	1940	1860.02	1689.73	1928.96	1990.16	1515.83	1591.58	1795.23	1997.63	2086.49	1737.06	1842.54	1665.5	1665.63	1881.98	1677	1499.37	1403.29	1594.21	1368.11	1768	1479.44	1641.18	1962.18	2079.52	1915.93	2315.64	2447.87	1871.22	2079.48	2326.01	2043.07	2185.29	2361.89	2300.64	2228.3	2207.93	2131.77	2302.38	2240.34	2182.53	2162.85	2075.85	2652.05	2621.8	2482.64	2430.85
922	26	佳木斯市	1494.7	1496.19	1770.83	1400.12	1318.76	1883.59	1814.91	1658.44	1546.75	1341.34	1610.44	1544.75	1708.26	1926.17	1698.98	1838.59	1994.33	2074.62	1927.71	2214.46	1857	2114.78	2017.95	1815.66	1854.24	2220.33	1140.06	916.73	2092.75	1686.56	922.517	1177.17	1038.24	853.464	909.019	977.655	1063.85	1096.01	984.358	986.801	1068.88	1163.85	1214.85	596.961	589.328	737.923	773.905
923	26	张家口市	139.134	262.772	308.545	308.06	362.113	481.906	407.027	205.595	0	217.84	324.75	224.598	352.033	398.961	154.573	338.546	522.058	619.156	432.461	721.408	314.667	606.37	480.874	299.672	407.067	712.551	411.667	630.041	568.276	234.825	689.462	625.604	672.552	811.012	801.381	790.833	555.552	629.926	597.466	690.494	585.99	423.537	436.456	961.623	1018.44	878.573	918.859
925	26	杭州市	1178.17	1063.71	1026.67	1098.14	1134.4	870.902	921.083	1088.96	1284.85	1286.02	964.324	1073.73	937.721	1113.37	1229.89	1062.21	952.559	896.637	1022.82	983.565	1190.96	1031.74	1150.6	1391.91	1539.05	1564.15	1483.88	1560.21	1449.16	1455.61	1396.64	1107.67	1245.73	1407.67	1342.29	1266.16	1301.57	1199.02	1395.87	1301.12	1265.04	1293.47	1195.63	1705.03	1657.06	1528.47	1462.43
926	26	孝感市	1034.91	962.567	782.376	1039.15	1107.44	608.087	683.877	887.576	1089.95	1185.13	837.994	939.985	760.807	774.865	977.631	773.925	602.937	511.786	696.301	523.369	874.571	614.047	768.701	1076	1205.61	1122.2	1417.52	1566.62	1038.74	1182.89	1473.55	1207.84	1347.01	1531.46	1477.32	1412.83	1343.23	1289.71	1434.77	1399.43	1326.24	1280.31	1201.14	1805.65	1795.6	1648.13	1615.6
927	26	天津市	126.85	0	282.695	98.3573	181.558	391.328	319.514	189.146	262.772	229.401	124.909	60.9573	215.303	460.906	317.068	360.264	498.905	578.804	440.01	719.302	428.121	625.384	558.583	518.489	650.015	900.345	455.779	614.613	749.149	491.906	580.464	420.035	509.228	680.423	651.101	618.772	435.952	455.114	511.898	544.409	443.658	335.541	285.764	899.328	925.117	774.874	785.448
928	26	吉林市	942.602	925.117	1205.81	827.15	744.212	1305.4	1239.79	1098.75	1018.44	802.147	1033.25	977.998	1132.06	1372.64	1162.77	1278.72	1423.43	1498.96	1363.67	1643.7	1314.57	1550.02	1467.9	1308.56	1376.09	1723.46	645.773	425.133	1584.21	1196.49	344.666	587.928	449.081	264.146	321.562	393.746	489.267	507.085	423.818	398.444	486.131	605.249	639.595	124.252	0	151.275	195.006
929	26	兰州市	1192.62	1245.37	975.622	1339.1	1418.45	974.673	999.234	1056.43	1108.85	1324.83	1178.22	1184.98	1091.65	788.797	965.409	893.008	829.639	819.446	836.118	681.443	821.258	692.934	692.112	830.258	813.123	443.858	1506.4	1732.37	554.132	963.646	1792.83	1664.29	1750.18	1908.68	1889.02	1862.98	1652.93	1698.5	1704.37	1779.03	1674.4	1525.8	1515.3	2069.01	2126.93	1985.04	2016.42
930	26	蚌埠市	792	688.496	616.983	741.653	794.477	460.041	510.688	686.088	887.107	917.384	576.534	687.539	535.663	705.064	821.641	651.161	550.194	507.439	614.589	621.403	780.24	645.605	748.95	980.839	1128.06	1171.4	1133.82	1247.59	1048.62	1046.98	1123.29	843.94	985.857	1166.39	1108.16	1039.51	1004.28	930.893	1098.87	1040.28	979.023	965.093	874.767	1451.61	1429.4	1285.93	1243.36
931	26	北京市	0	126.85	285.055	172.123	236.237	436.036	358.801	167.703	139.134	161.009	215.605	104.762	274.502	432.046	231.442	345.05	513.449	604.203	436.824	728.883	373.175	622.822	525.879	419.035	539.837	820.06	394.912	587.493	670.989	372.914	602.368	499.055	562.051	716.088	697.878	678.307	460.697	514.317	519.149	587.284	482.327	337.354	324.605	900.268	942.602	796.559	823.8
932	26	长沙市	1364.34	1290.84	1109.03	1365.4	1431.59	935.982	1012.29	1216.01	1417.3	1514.31	1166.53	1269.25	1090.24	1086.2	1300.45	1095.49	918.484	823.029	1013.22	799.577	1188.12	906.078	1066.79	1384.62	1506.36	1374.57	1746.23	1891.12	1313	1499.19	1788.3	1514.92	1656.03	1838.43	1781.36	1713.51	1661.88	1599.88	1754.67	1709.68	1641.84	1604.75	1522.84	2119.27	2102.09	1957.06	1917.32
933	26	商丘市	659.504	575.9	442.451	648.571	715.692	273.032	335.129	528.964	734.469	802.456	452.874	559.521	386.902	509.285	648.754	464.343	350.645	309.972	418.769	435.593	589.819	448.088	549.431	793.472	938.615	971.617	1031.66	1175.05	849.058	870.962	1084.74	826.66	963.044	1148.47	1097.28	1036.6	952.434	905.023	1043.42	1014.16	937.183	888.677	809.408	1417.01	1412.09	1263.09	1237
935	26	绵阳市	1402.26	1410.09	1129.19	1508.34	1591.51	1045.51	1102.01	1239.01	1363.59	1557.61	1308.25	1356.96	1209.61	971.786	1209.02	1058.61	914.679	850.8	971.373	697.226	1048.93	784.842	883.257	1147.75	1187.66	865.912	1774.74	1986.3	913.484	1292.78	1990.24	1796.98	1910.79	2088.61	2053.7	2010.16	1845.61	1853.55	1916.4	1951.1	1852.91	1734.89	1695.86	2301.53	2334.87	2184.92	2191.54
936	26	无锡市	1018.78	899.571	897.249	925.679	956.455	757.133	796.091	945.561	1133.51	1116.33	809.198	915.715	795.768	1007.54	1094.09	943.384	859.766	820.438	917.898	931.321	1074.79	958.622	1057.92	1269.04	1417.99	1482.9	1306.22	1374.34	1357.23	1318.99	1207.39	918.575	1056.1	1217.6	1152.25	1076.18	1114.63	1009.91	1208.56	1111.44	1077.07	1111.54	1012.85	1514.95	1467.4	1338.4	1272.89
937	26	邢台市	358.801	319.514	107.502	414.801	496.605	77.3741	0	203.731	407.027	516.981	206.991	277.49	107.977	235.668	313.895	149.834	188.029	259.732	164.647	405.566	281.282	325.869	318.251	473.236	621.978	736.215	752.261	930.468	593.096	537.616	895.946	696.735	808.947	988.279	951.803	908.755	752.27	751.565	831	850.312	754.424	654.892	601.073	1218.29	1239.79	1088.77	1090.1
938	26	北京市	0	126.85	285.055	172.123	236.237	436.036	358.801	167.703	139.134	161.009	215.605	104.762	274.502	432.046	231.442	345.05	513.449	604.203	436.824	728.883	373.175	622.822	525.879	419.035	539.837	820.06	394.912	587.493	670.989	372.914	602.368	499.055	562.051	716.088	697.878	678.307	460.697	514.317	519.149	587.284	482.327	337.354	324.605	900.268	942.602	796.559	823.8
948	26	昆明市	2072.91	2055.11	1788.74	2150.13	2231.09	1666.22	1735.66	1905.29	2057.77	2233.28	1939.36	2009.63	1841.74	1658.81	1905.48	1730.31	1561.05	1476.4	1636.78	1344.06	1748.08	1453.56	1581.28	1871.9	1923.65	1606.87	2461.53	2659.61	1651.3	2016.47	2628.3	2397.88	2526.51	2711.04	2666.4	2611.63	2486.02	2467.89	2566.58	2573.24	2483.61	2390.05	2334.96	2953.68	2969.44	2818.2	2806.85
949	26	新乡市	584.937	532.833	320.933	622.012	699.878	149.395	226.728	429.339	629.169	741.637	410.223	498.531	318.646	339.46	517.251	316.27	171.512	131.125	251.112	275.295	429.737	267.523	369.228	635.222	775.567	788.989	976.828	1147.45	668.258	728.841	1092.79	863.95	989.662	1173.85	1130.36	1078.5	952.147	931.092	1036.48	1035.99	947.093	866.297	802.035	1421.29	1432.44	1281.27	1270.66
950	26	重庆市	1367.96	1342.64	1082.9	1436.59	1516.89	952.198	1023.25	1200.46	1365.81	1528.95	1225.14	1299.27	1128.22	970.134	1217.85	1030.71	854.531	765.657	936.172	644.446	1066.43	760.318	904.198	1217.59	1297.29	1047.02	1760.71	1951.71	1043.61	1357.57	1913.02	1682.17	1810.37	1994.9	1950.38	1896.16	1771.25	1751.76	1853.05	1857.14	1767.93	1678.13	1620.38	2239.62	2253.56	2102.35	2090.81
951	26	济南市	401.166	295.885	296.485	357.054	420.853	239.077	222.89	320.512	507.338	525.17	185.956	296.405	175.864	458.044	474.354	365.131	384.72	421.017	385.801	577.57	491.32	524.784	540.532	663.788	812.258	958.164	746.441	880.381	813.375	696.131	792.577	547.045	677.779	863.262	816.102	760.987	658.041	619.209	748.352	726.8	645.06	594.019	514.03	1124.55	1125.19	974.933	956.562
952	26	黄冈市	1058.61	971.93	829.599	1038.66	1099.78	653.977	724.829	924.69	1130.15	1199.99	850.475	958.239	785.686	852.748	1032.78	835.183	679.292	597.467	767.883	638.046	947.598	715.216	860.948	1152.55	1289.19	1238.02	1426.74	1558.06	1144.13	1247.93	1444.98	1168.45	1310.04	1491.48	1433.69	1365.26	1321.9	1254.46	1415.67	1364.12	1299.42	1272.62	1186.76	1774.78	1754.77	1610.65	1569.1
953	26	河池市	1906.13	1858.38	1626.03	1944.75	2019.31	1472.08	1548.48	1742.7	1925.49	2065.39	1734.6	1824.24	1644.73	1541.75	1785.2	1586.99	1403.59	1307.27	1493.59	1214.02	1642.35	1333.19	1487.01	1807.69	1895.48	1648.31	2300.6	2472.65	1645.78	1943.92	2399.3	2139.86	2277.75	2462.87	2409.95	2346.27	2264.56	2219.95	2353.4	2329.28	2251.72	2189.29	2118.04	2731.44	2726.81	2578.22	2548.71
957	25	聊城市	417.473	340.417	225.74	422.072	496.522	120.273	126.69	292.056	496.058	563.079	215.577	318.61	145.253	357.467	427.074	276.498	265.345	300.809	277.192	457.29	407.961	404.646	432.031	597.568	746.673	856.871	794.907	950.868	716.259	652.795	885.146	655.058	780.212	964.508	920.937	869.648	745.768	721.637	832.046	826.73	738.854	666.392	596.779	1214.91	1223.6	1072.52	1061.21
959	26	北京市	0	126.85	285.055	172.123	236.237	436.036	358.801	167.703	139.134	161.009	215.605	104.762	274.502	432.046	231.442	345.05	513.449	604.203	436.824	728.883	373.175	622.822	525.879	419.035	539.837	820.06	394.912	587.493	670.989	372.914	602.368	499.055	562.051	716.088	697.878	678.307	460.697	514.317	519.149	587.284	482.327	337.354	324.605	900.268	942.602	796.559	823.8
960	25	昆明市	2072.91	2055.11	1788.74	2150.13	2231.09	1666.22	1735.66	1905.29	2057.77	2233.28	1939.36	2009.63	1841.74	1658.81	1905.48	1730.31	1561.05	1476.4	1636.78	1344.06	1748.08	1453.56	1581.28	1871.9	1923.65	1606.87	2461.53	2659.61	1651.3	2016.47	2628.3	2397.88	2526.51	2711.04	2666.4	2611.63	2486.02	2467.89	2566.58	2573.24	2483.61	2390.05	2334.96	2953.68	2969.44	2818.2	2806.85
961	25	南通市	981.737	858.292	892.153	872.919	894.961	768.322	796.941	926.558	1104.11	1065.6	780.092	881.56	780.884	1020.02	1080.36	946.583	884.431	857.171	932.55	980.531	1078.21	994.712	1079.34	1264.82	1414.02	1507.94	1242.87	1295.54	1375.91	1302.32	1118.73	831.621	965.829	1121.23	1054.98	978.132	1034.06	922.497	1126.61	1020.68	993.635	1041.94	942.25	1419.09	1366.68	1241.34	1171.75
962	25	石嘴山市	858.739	934.152	696.556	1019.92	1093.45	757.046	753.868	748.596	755.655	973.393	893.739	873.425	823.723	518.844	627.396	617.154	630.033	665.909	594.497	586.383	510.405	528.733	440.218	461.295	425.751	55.9349	1136.23	1363.75	188.001	584.535	1445.06	1351.63	1420.46	1566.35	1554.04	1537.04	1310.39	1373	1352.12	1443.04	1337.98	1179.07	1182.69	1703.72	1769.8	1632.95	1674.28
963	25	杭州市	1178.17	1063.71	1026.67	1098.14	1134.4	870.902	921.083	1088.96	1284.85	1286.02	964.324	1073.73	937.721	1113.37	1229.89	1062.21	952.559	896.637	1022.82	983.565	1190.96	1031.74	1150.6	1391.91	1539.05	1564.15	1483.88	1560.21	1449.16	1455.61	1396.64	1107.67	1245.73	1407.67	1342.29	1266.16	1301.57	1199.02	1395.87	1301.12	1265.04	1293.47	1195.63	1705.03	1657.06	1528.47	1462.43
965	25	天津市	126.85	0	282.695	98.3573	181.558	391.328	319.514	189.146	262.772	229.401	124.909	60.9573	215.303	460.906	317.068	360.264	498.905	578.804	440.01	719.302	428.121	625.384	558.583	518.489	650.015	900.345	455.779	614.613	749.149	491.906	580.464	420.035	509.228	680.423	651.101	618.772	435.952	455.114	511.898	544.409	443.658	335.541	285.764	899.328	925.117	774.874	785.448
966	25	武汉市	1080.77	1002.79	835.809	1075.63	1141.12	660.322	734.788	937.881	1141.78	1227.98	879.039	983.57	806.271	837.544	1034.13	831.827	664.687	575.676	757.027	593.19	936.145	681.815	834.892	1138.83	1270.33	1192.49	1458.54	1600.63	1107.71	1242.69	1498.74	1227.66	1368.18	1551.45	1495.51	1429.04	1371.47	1311.59	1464.12	1421.44	1352.02	1314.3	1232.16	1830.13	1815.44	1669.41	1632.56
967	25	绍兴市	1225.08	1106.06	1095.26	1131.27	1160.02	947.471	991.915	1148.62	1338.73	1322.34	1014.82	1121.83	998.097	1194.63	1294.92	1136.85	1038.98	989.115	1104.22	1083.92	1267.32	1125.84	1237.73	1465.01	1613.36	1656.59	1509.49	1569.66	1537.26	1520.38	1393.98	1106.9	1240.96	1394.43	1327.8	1250.63	1308.52	1197.8	1401.41	1295.73	1268.63	1312.12	1212.84	1692.27	1636.59	1514.06	1441.59
968	25	太原市	432.046	460.906	187.185	557.47	639.353	251.79	235.668	275.412	398.961	585.835	390.089	401.988	308.982	0	247.94	104.406	173.567	263.772	90.5574	328.337	103.022	210.091	97.7283	301.287	436.901	500.564	805.845	1014.56	358.828	414.546	1029.89	876.823	969.868	1137.4	1111.2	1079.52	886.06	916.019	950.217	1003.25	900.497	768.149	740.688	1332.3	1372.64	1224.93	1243.72
969	25	北京市	0	126.85	285.055	172.123	236.237	436.036	358.801	167.703	139.134	161.009	215.605	104.762	274.502	432.046	231.442	345.05	513.449	604.203	436.824	728.883	373.175	622.822	525.879	419.035	539.837	820.06	394.912	587.493	670.989	372.914	602.368	499.055	562.051	716.088	697.878	678.307	460.697	514.317	519.149	587.284	482.327	337.354	324.605	900.268	942.602	796.559	823.8
970	25	北京市	0	126.85	285.055	172.123	236.237	436.036	358.801	167.703	139.134	161.009	215.605	104.762	274.502	432.046	231.442	345.05	513.449	604.203	436.824	728.883	373.175	622.822	525.879	419.035	539.837	820.06	394.912	587.493	670.989	372.914	602.368	499.055	562.051	716.088	697.878	678.307	460.697	514.317	519.149	587.284	482.327	337.354	324.605	900.268	942.602	796.559	823.8
973	25	佛山市	1940	1860.02	1689.73	1928.96	1990.16	1515.83	1591.58	1795.23	1997.63	2086.49	1737.06	1842.54	1665.5	1665.63	1881.98	1677	1499.37	1403.29	1594.21	1368.11	1768	1479.44	1641.18	1962.18	2079.52	1915.93	2315.64	2447.87	1871.22	2079.48	2326.01	2043.07	2185.29	2361.89	2300.64	2228.3	2207.93	2131.77	2302.38	2240.34	2182.53	2162.85	2075.85	2652.05	2621.8	2482.64	2430.85
976	25	江门市	2024.14	1944.83	1772.52	2014.11	2075.49	1598.97	1674.91	1878.61	2080.63	2171.08	1821.73	1926.97	1749.64	1745.6	1963.79	1758.67	1580.26	1483.83	1675.17	1445.1	1848.16	1557.45	1719.32	2041.18	2156.94	1986.28	2400.5	2533.28	1945.07	2159.78	2411.43	2128.37	2270.58	2447	2385.65	2313.2	2293.41	2217.12	2387.87	2325.65	2267.99	2248.21	2161.29	2737.35	2706.74	2567.79	2515.63
977	25	济南市	401.166	295.885	296.485	357.054	420.853	239.077	222.89	320.512	507.338	525.17	185.956	296.405	175.864	458.044	474.354	365.131	384.72	421.017	385.801	577.57	491.32	524.784	540.532	663.788	812.258	958.164	746.441	880.381	813.375	696.131	792.577	547.045	677.779	863.262	816.102	760.987	658.041	619.209	748.352	726.8	645.06	594.019	514.03	1124.55	1125.19	974.933	956.562
978	25	桂林市	1739.68	1677.66	1469.6	1757.82	1827.79	1304.15	1381.52	1582.7	1776.54	1894.95	1552.75	1650.15	1469.42	1413.37	1646.47	1442.44	1258.87	1160.79	1352.8	1095.73	1516.26	1213.06	1373.68	1698.49	1803.09	1603.07	2129.48	2286.35	1574.68	1826.18	2194.05	1924.4	2064.83	2248.2	2192.1	2125.12	2064.53	2008.11	2156.12	2117.96	2046.94	2000.31	1922.33	2525.88	2512.18	2366.09	2328.8
982	25	银川市	893.038	959.587	708.08	1048.87	1125.01	749.511	754.782	771.428	798.584	1016.16	909.115	898.629	832.813	524.058	662.168	626.397	614.926	639.144	591.538	543.696	531.666	500.932	436.647	512.166	494	135.471	1189.25	1416.07	234.683	643.203	1487.05	1379.26	1454.79	1606.13	1590.74	1570.12	1349.84	1405.56	1396.02	1479.96	1374.88	1220.12	1217.63	1754.44	1816.46	1677.13	1714.13
983	25	太原市	432.046	460.906	187.185	557.47	639.353	251.79	235.668	275.412	398.961	585.835	390.089	401.988	308.982	0	247.94	104.406	173.567	263.772	90.5574	328.337	103.022	210.091	97.7283	301.287	436.901	500.564	805.845	1014.56	358.828	414.546	1029.89	876.823	969.868	1137.4	1111.2	1079.52	886.06	916.019	950.217	1003.25	900.497	768.149	740.688	1332.3	1372.64	1224.93	1243.72
985	25	大庆市	959.086	988.139	1243.51	900.536	827.544	1378.54	1304.45	1126.72	988.586	798.951	1111	1027.07	1203.17	1381.33	1143.05	1302.69	1471.69	1559.75	1395.57	1687.96	1303.05	1580.5	1468.23	1241.91	1272.23	1640.59	576.944	373.98	1517.22	1108.44	489.533	778.503	641.654	502.413	569.879	646.486	597.212	687.15	502.753	586.834	625.429	656.123	733.205	233.919	351.218	396.548	498.899
988	25	武汉市	1080.77	1002.79	835.809	1075.63	1141.12	660.322	734.788	937.881	1141.78	1227.98	879.039	983.57	806.271	837.544	1034.13	831.827	664.687	575.676	757.027	593.19	936.145	681.815	834.892	1138.83	1270.33	1192.49	1458.54	1600.63	1107.71	1242.69	1498.74	1227.66	1368.18	1551.45	1495.51	1429.04	1371.47	1311.59	1464.12	1421.44	1352.02	1314.3	1232.16	1830.13	1815.44	1669.41	1632.56
989	25	长沙市	1364.34	1290.84	1109.03	1365.4	1431.59	935.982	1012.29	1216.01	1417.3	1514.31	1166.53	1269.25	1090.24	1086.2	1300.45	1095.49	918.484	823.029	1013.22	799.577	1188.12	906.078	1066.79	1384.62	1506.36	1374.57	1746.23	1891.12	1313	1499.19	1788.3	1514.92	1656.03	1838.43	1781.36	1713.51	1661.88	1599.88	1754.67	1709.68	1641.84	1604.75	1522.84	2119.27	2102.09	1957.06	1917.32
990	25	南昌市	1284.72	1191.07	1065.64	1250.73	1305.91	890.643	959.848	1157.26	1362.84	1420.38	1072.78	1182.43	1014.65	1091.87	1269.94	1073.74	918.359	835.274	1007.12	865.068	1186.83	949.275	1098.07	1391.79	1528.11	1465.03	1642.15	1759.31	1377.22	1486.43	1628.68	1344.33	1486.5	1662.41	1601.07	1528.8	1513.93	1433.5	1608.83	1541.68	1486.47	1476.88	1386.46	1953.27	1922.24	1783.23	1731.51
993	25	宁德市	1497.48	1385.6	1328.09	1422.82	1460	1163.42	1220.89	1399.38	1599.14	1609.64	1282.45	1392.76	1248.64	1394.2	1533.82	1354.96	1225.49	1156.07	1304.69	1214.87	1479.57	1283.35	1418.47	1683.91	1828.11	1812.62	1809.4	1884.22	1710.88	1758.47	1715.83	1427.48	1563.65	1720.33	1653.98	1577.02	1624.68	1518.73	1718.58	1618.75	1586.92	1618.96	1520.93	2018.2	1964.01	1840.34	1769
996	25	北京市	0	126.85	285.055	172.123	236.237	436.036	358.801	167.703	139.134	161.009	215.605	104.762	274.502	432.046	231.442	345.05	513.449	604.203	436.824	728.883	373.175	622.822	525.879	419.035	539.837	820.06	394.912	587.493	670.989	372.914	602.368	499.055	562.051	716.088	697.878	678.307	460.697	514.317	519.149	587.284	482.327	337.354	324.605	900.268	942.602	796.559	823.8
997	25	福州市	1594.39	1484.31	1416.7	1523.94	1562.75	1249.22	1309.24	1491.76	1693.08	1709.56	1378.96	1489.62	1341.63	1474.48	1622.94	1439.97	1303.83	1230.28	1385.79	1279.19	1562.48	1353.89	1493.87	1767.56	1910.19	1879.17	1911.78	1989.51	1782.7	1846.64	1822.4	1533.92	1670.36	1827.36	1761.02	1684.06	1730.35	1625.2	1824.39	1725.49	1692.96	1722.9	1625.19	2125.23	2071	1947.38	1875.99
998	25	长沙市	1364.34	1290.84	1109.03	1365.4	1431.59	935.982	1012.29	1216.01	1417.3	1514.31	1166.53	1269.25	1090.24	1086.2	1300.45	1095.49	918.484	823.029	1013.22	799.577	1188.12	906.078	1066.79	1384.62	1506.36	1374.57	1746.23	1891.12	1313	1499.19	1788.3	1514.92	1656.03	1838.43	1781.36	1713.51	1661.88	1599.88	1754.67	1709.68	1641.84	1604.75	1522.84	2119.27	2102.09	1957.06	1917.32
999	25	深圳市	1963.39	1876.99	1723.13	1941.04	1998.4	1547.69	1621.95	1824.64	2028.98	2105.36	1755.9	1863.57	1689.62	1712.48	1920.09	1716.38	1542.94	1448.8	1637.18	1426.42	1813.81	1534	1694.77	2011.87	2134.35	1989.42	2330.99	2452.92	1936.64	2123.93	2320.55	2034.59	2176.46	2349.49	2286.71	2212.89	2207.46	2124.47	2302.42	2231.85	2179.31	2169.94	2080.09	2642.77	2606.57	2470.64	2413.83
1696	28	重庆市	1367.96	1342.64	1082.9	1436.59	1516.89	952.198	1023.25	1200.46	1365.81	1528.95	1225.14	1299.27	1128.22	970.134	1217.85	1030.71	854.531	765.657	936.172	644.446	1066.43	760.318	904.198	1217.59	1297.29	1047.02	1760.71	1951.71	1043.61	1357.57	1913.02	1682.17	1810.37	1994.9	1950.38	1896.16	1771.25	1751.76	1853.05	1857.14	1767.93	1678.13	1620.38	2239.62	2253.56	2102.35	2090.81
1872	7	深圳市	1963.39	1876.99	1723.13	1941.04	1998.4	1547.69	1621.95	1824.64	2028.98	2105.36	1755.9	1863.57	1689.62	1712.48	1920.09	1716.38	1542.94	1448.8	1637.18	1426.42	1813.81	1534	1694.77	2011.87	2134.35	1989.42	2330.99	2452.92	1936.64	2123.93	2320.55	2034.59	2176.46	2349.49	2286.71	2212.89	2207.46	2124.47	2302.42	2231.85	2179.31	2169.94	2080.09	2642.77	2606.57	2470.64	2413.83
1896	27	郑州市	671.068	622.69	399.584	712.368	790.346	235.284	312.295	512.022	707.791	829.016	500.486	587.087	407.987	384.991	587.265	382.462	211.642	129.493	303.935	228.276	482.926	260.169	393.212	686.096	820.275	792.92	1064.31	1237.25	684.333	790.335	1183.02	951.705	1078.7	1263.19	1219	1166.11	1042.54	1020.1	1126.95	1125.46	1037.16	956.561	892.487	1511.7	1522.27	1371.15	1359.38
1914	6	深圳市	1963.39	1876.99	1723.13	1941.04	1998.4	1547.69	1621.95	1824.64	2028.98	2105.36	1755.9	1863.57	1689.62	1712.48	1920.09	1716.38	1542.94	1448.8	1637.18	1426.42	1813.81	1534	1694.77	2011.87	2134.35	1989.42	2330.99	2452.92	1936.64	2123.93	2320.55	2034.59	2176.46	2349.49	2286.71	2212.89	2207.46	2124.47	2302.42	2231.85	2179.31	2169.94	2080.09	2642.77	2606.57	2470.64	2413.83
1965	8	天津市	126.85	0	282.695	98.3573	181.558	391.328	319.514	189.146	262.772	229.401	124.909	60.9573	215.303	460.906	317.068	360.264	498.905	578.804	440.01	719.302	428.121	625.384	558.583	518.489	650.015	900.345	455.779	614.613	749.149	491.906	580.464	420.035	509.228	680.423	651.101	618.772	435.952	455.114	511.898	544.409	443.658	335.541	285.764	899.328	925.117	774.874	785.448
1979	10	深圳市	1963.39	1876.99	1723.13	1941.04	1998.4	1547.69	1621.95	1824.64	2028.98	2105.36	1755.9	1863.57	1689.62	1712.48	1920.09	1716.38	1542.94	1448.8	1637.18	1426.42	1813.81	1534	1694.77	2011.87	2134.35	1989.42	2330.99	2452.92	1936.64	2123.93	2320.55	2034.59	2176.46	2349.49	2286.71	2212.89	2207.46	2124.47	2302.42	2231.85	2179.31	2169.94	2080.09	2642.77	2606.57	2470.64	2413.83
2001	21	绍兴市	1225.08	1106.06	1095.26	1131.27	1160.02	947.471	991.915	1148.62	1338.73	1322.34	1014.82	1121.83	998.097	1194.63	1294.92	1136.85	1038.98	989.115	1104.22	1083.92	1267.32	1125.84	1237.73	1465.01	1613.36	1656.59	1509.49	1569.66	1537.26	1520.38	1393.98	1106.9	1240.96	1394.43	1327.8	1250.63	1308.52	1197.8	1401.41	1295.73	1268.63	1312.12	1212.84	1692.27	1636.59	1514.06	1441.59
2002	21	扬州市	873.024	754.67	753.975	784.018	818.592	619.784	654.495	799.649	987.169	973.47	662.917	769.722	650.23	871.375	949.062	802.967	730.459	700.153	782.7	822.689	934.663	837.948	926.843	1126.48	1275.63	1354.53	1168.2	1246.6	1224.84	1173.61	1090.41	801.672	942.074	1111.12	1047.66	973.446	989.581	892.747	1084.34	997.638	955.049	977.8	880.263	1406.26	1367.07	1232.34	1174.36
2003	21	台州市	1341.09	1221.57	1211.26	1245.06	1271.88	1061.94	1107.55	1265.26	1455.27	1436.61	1131.24	1238.02	1114.7	1307.95	1411.34	1251.87	1150.29	1097.34	1217.44	1186.3	1382.02	1233.12	1348.84	1580.45	1728.62	1765.07	1620.88	1675.13	1648.04	1636.85	1494.16	1208.92	1340.53	1488.83	1421.67	1344.17	1413.43	1299.27	1505.48	1394.79	1372.16	1421.54	1321.96	1786.18	1725.79	1607.41	1531.13
2004	21	重庆市	1367.96	1342.64	1082.9	1436.59	1516.89	952.198	1023.25	1200.46	1365.81	1528.95	1225.14	1299.27	1128.22	970.134	1217.85	1030.71	854.531	765.657	936.172	644.446	1066.43	760.318	904.198	1217.59	1297.29	1047.02	1760.71	1951.71	1043.61	1357.57	1913.02	1682.17	1810.37	1994.9	1950.38	1896.16	1771.25	1751.76	1853.05	1857.14	1767.93	1678.13	1620.38	2239.62	2253.56	2102.35	2090.81
2006	21	绍兴市	1225.08	1106.06	1095.26	1131.27	1160.02	947.471	991.915	1148.62	1338.73	1322.34	1014.82	1121.83	998.097	1194.63	1294.92	1136.85	1038.98	989.115	1104.22	1083.92	1267.32	1125.84	1237.73	1465.01	1613.36	1656.59	1509.49	1569.66	1537.26	1520.38	1393.98	1106.9	1240.96	1394.43	1327.8	1250.63	1308.52	1197.8	1401.41	1295.73	1268.63	1312.12	1212.84	1692.27	1636.59	1514.06	1441.59
2007	21	新乡市	584.937	532.833	320.933	622.012	699.878	149.395	226.728	429.339	629.169	741.637	410.223	498.531	318.646	339.46	517.251	316.27	171.512	131.125	251.112	275.295	429.737	267.523	369.228	635.222	775.567	788.989	976.828	1147.45	668.258	728.841	1092.79	863.95	989.662	1173.85	1130.36	1078.5	952.147	931.092	1036.48	1035.99	947.093	866.297	802.035	1421.29	1432.44	1281.27	1270.66
2008	21	深圳市	1963.39	1876.99	1723.13	1941.04	1998.4	1547.69	1621.95	1824.64	2028.98	2105.36	1755.9	1863.57	1689.62	1712.48	1920.09	1716.38	1542.94	1448.8	1637.18	1426.42	1813.81	1534	1694.77	2011.87	2134.35	1989.42	2330.99	2452.92	1936.64	2123.93	2320.55	2034.59	2176.46	2349.49	2286.71	2212.89	2207.46	2124.47	2302.42	2231.85	2179.31	2169.94	2080.09	2642.77	2606.57	2470.64	2413.83
2009	21	无锡市	1018.78	899.571	897.249	925.679	956.455	757.133	796.091	945.561	1133.51	1116.33	809.198	915.715	795.768	1007.54	1094.09	943.384	859.766	820.438	917.898	931.321	1074.79	958.622	1057.92	1269.04	1417.99	1482.9	1306.22	1374.34	1357.23	1318.99	1207.39	918.575	1056.1	1217.6	1152.25	1076.18	1114.63	1009.91	1208.56	1111.44	1077.07	1111.54	1012.85	1514.95	1467.4	1338.4	1272.89
2010	21	杭州市	1178.17	1063.71	1026.67	1098.14	1134.4	870.902	921.083	1088.96	1284.85	1286.02	964.324	1073.73	937.721	1113.37	1229.89	1062.21	952.559	896.637	1022.82	983.565	1190.96	1031.74	1150.6	1391.91	1539.05	1564.15	1483.88	1560.21	1449.16	1455.61	1396.64	1107.67	1245.73	1407.67	1342.29	1266.16	1301.57	1199.02	1395.87	1301.12	1265.04	1293.47	1195.63	1705.03	1657.06	1528.47	1462.43
2011	21	绍兴市	1225.08	1106.06	1095.26	1131.27	1160.02	947.471	991.915	1148.62	1338.73	1322.34	1014.82	1121.83	998.097	1194.63	1294.92	1136.85	1038.98	989.115	1104.22	1083.92	1267.32	1125.84	1237.73	1465.01	1613.36	1656.59	1509.49	1569.66	1537.26	1520.38	1393.98	1106.9	1240.96	1394.43	1327.8	1250.63	1308.52	1197.8	1401.41	1295.73	1268.63	1312.12	1212.84	1692.27	1636.59	1514.06	1441.59
2012	21	丽水市	1364.24	1251.23	1201.87	1287.18	1323.8	1040.3	1095.13	1269.71	1468.03	1474.52	1149.62	1259.61	1118.64	1276.06	1406.84	1232.13	1109.93	1045.34	1185.94	1115.1	1358.56	1176.12	1305.4	1561.83	1707.35	1708.06	1673.27	1748.15	1600.86	1632.09	1581.16	1292.56	1429.34	1587.78	1521.72	1444.99	1488.84	1383.86	1582.86	1484.55	1451.42	1482.6	1384.59	1885.57	1833.48	1708.09	1638.51
2014	21	黄山市	1154.13	1047.11	974.709	1092.83	1137.91	809.396	867.381	1048.81	1250.46	1274.49	938.528	1049.46	898.799	1041.6	1180.72	1000.94	874.42	809.157	951.764	881.533	1125.86	940.201	1069.41	1330	1474.53	1472.43	1483.93	1579.04	1364.68	1404.99	1430.67	1142.51	1283.48	1453.39	1389.91	1315.55	1325.43	1233.3	1420.52	1339.03	1293.14	1303.63	1208.56	1748.32	1709.06	1574.61	1516.01
2015	21	无锡市	1018.78	899.571	897.249	925.679	956.455	757.133	796.091	945.561	1133.51	1116.33	809.198	915.715	795.768	1007.54	1094.09	943.384	859.766	820.438	917.898	931.321	1074.79	958.622	1057.92	1269.04	1417.99	1482.9	1306.22	1374.34	1357.23	1318.99	1207.39	918.575	1056.1	1217.6	1152.25	1076.18	1114.63	1009.91	1208.56	1111.44	1077.07	1111.54	1012.85	1514.95	1467.4	1338.4	1272.89
2016	21	珠海市	2026.12	1943.21	1779.83	2009.87	2069.21	1605.19	1680.41	1883.8	2087.08	2170.67	1821.04	1927.56	1751.77	1760.47	1973.95	1769.31	1593.03	1497.53	1687.73	1466.08	1862.56	1576.48	1738.04	2058.04	2176.89	2017.16	2398.29	2525.49	1971.05	2173.73	2397.92	2113.14	2255.22	2429.8	2367.62	2294.35	2282.54	2202.55	2377.31	2310.49	2255.63	2241.4	2152.9	2721.89	2688.1	2550.83	2496
2017	21	珠海市	2026.12	1943.21	1779.83	2009.87	2069.21	1605.19	1680.41	1883.8	2087.08	2170.67	1821.04	1927.56	1751.77	1760.47	1973.95	1769.31	1593.03	1497.53	1687.73	1466.08	1862.56	1576.48	1738.04	2058.04	2176.89	2017.16	2398.29	2525.49	1971.05	2173.73	2397.92	2113.14	2255.22	2429.8	2367.62	2294.35	2282.54	2202.55	2377.31	2310.49	2255.63	2241.4	2152.9	2721.89	2688.1	2550.83	2496
2019	21	杭州市	1178.17	1063.71	1026.67	1098.14	1134.4	870.902	921.083	1088.96	1284.85	1286.02	964.324	1073.73	937.721	1113.37	1229.89	1062.21	952.559	896.637	1022.82	983.565	1190.96	1031.74	1150.6	1391.91	1539.05	1564.15	1483.88	1560.21	1449.16	1455.61	1396.64	1107.67	1245.73	1407.67	1342.29	1266.16	1301.57	1199.02	1395.87	1301.12	1265.04	1293.47	1195.63	1705.03	1657.06	1528.47	1462.43
2020	21	绍兴市	1225.08	1106.06	1095.26	1131.27	1160.02	947.471	991.915	1148.62	1338.73	1322.34	1014.82	1121.83	998.097	1194.63	1294.92	1136.85	1038.98	989.115	1104.22	1083.92	1267.32	1125.84	1237.73	1465.01	1613.36	1656.59	1509.49	1569.66	1537.26	1520.38	1393.98	1106.9	1240.96	1394.43	1327.8	1250.63	1308.52	1197.8	1401.41	1295.73	1268.63	1312.12	1212.84	1692.27	1636.59	1514.06	1441.59
2023	21	成都市	1548.88	1552.67	1273.2	1650.69	1733.74	1181.77	1241.18	1384.53	1513.32	1705.24	1448.03	1500.64	1349.1	1119.74	1358.81	1204.4	1055.06	986.302	1115.7	835.617	1198.79	928.669	1032.58	1299.8	1338.97	1012.52	1924.06	2134.18	1064.47	1444.84	2133.14	1933.3	2049.95	2229.25	2192.71	2147.2	1988.59	1992.33	2060.98	2091.41	1994.37	1879.89	1838.28	2446.93	2477.79	2327.42	2331.26
2025	21	贵阳市	1734.64	1701.4	1450.13	1792.91	1871.35	1310.16	1383.82	1567.87	1738.45	1895.55	1580.86	1661.23	1486.11	1344.52	1591.86	1401.69	1222.55	1130.45	1307.13	1017.41	1441.61	1134.47	1279.89	1592.86	1669.35	1401.04	2128.88	2314.29	1410.63	1733.22	2262.66	2018.78	2151.81	2337.35	2289.08	2230.52	2123.17	2093.27	2207.97	2200.79	2116.02	2036.52	1973.42	2592.38	2599.03	2448.43	2429.35
2026	21	威海市	592.248	473.082	674.303	430.046	410.301	665.784	635.713	633.183	731.381	606.131	477.969	525.435	549.026	858.001	782.881	755.409	811.018	847.861	799.581	1004.24	862.145	951.657	949.542	986.785	1122.33	1343.89	728.805	746.186	1193.51	964.074	562.45	276.166	409.84	572.695	508.845	434.789	484.469	366.514	574.308	464.954	440.52	517.319	419.609	869.004	828.527	693.877	636.737
2027	21	广州市	1893.67	1810.88	1647.89	1877.86	1937.57	1473.11	1548.22	1751.56	1954.98	2038.27	1688.64	1795.12	1619.33	1630.63	1842.56	1638.1	1462.5	1367.37	1557.1	1339.39	1732.5	1448.61	1609.9	1928.88	2049.16	1897.14	2266.04	2394.25	1847.15	2043.41	2268.59	1984.54	2126.7	2302.22	2240.47	2167.66	2152.21	2073.66	2246.88	2181.88	2125.83	2109.9	2021.78	2593.47	2561.33	2423.14	2369.79
2028	21	上海市	1095.19	971.779	1000.55	985.72	1006.27	870.993	903.371	1038.13	1217.16	1178.5	892.922	994.861	891.465	1122.7	1191.09	1052.54	981.46	947.695	1034.2	1063.32	1184.29	1085.86	1178.25	1373.42	1522.66	1605.56	1353.31	1399.98	1476.4	1413.77	1217.35	932.455	1063.7	1213	1146.02	1068.64	1138.09	1022.65	1229.65	1117.97	1096.14	1150.75	1050.89	1510.61	1452.68	1332.04	1257.75
2029	21	泉州市	1677	1571.25	1483.84	1616.51	1659.58	1312.38	1376.49	1565.57	1769.26	1798.74	1461.48	1572.48	1417.25	1527.07	1690.11	1500.68	1354.31	1274.85	1440.22	1308.59	1619.02	1391.92	1538.51	1824.53	1963.97	1908.37	2006.93	2094.03	1820.34	1911.32	1933.36	1644.36	1782.43	1943.07	1877.26	1800.71	1836.72	1735.72	1931.31	1837.8	1801.09	1823	1726.47	2240.72	2189.77	2063.59	1994.82
2030	21	广州市	1893.67	1810.88	1647.89	1877.86	1937.57	1473.11	1548.22	1751.56	1954.98	2038.27	1688.64	1795.12	1619.33	1630.63	1842.56	1638.1	1462.5	1367.37	1557.1	1339.39	1732.5	1448.61	1609.9	1928.88	2049.16	1897.14	2266.04	2394.25	1847.15	2043.41	2268.59	1984.54	2126.7	2302.22	2240.47	2167.66	2152.21	2073.66	2246.88	2181.88	2125.83	2109.9	2021.78	2593.47	2561.33	2423.14	2369.79
2031	21	揭阳市	1875.64	1779.85	1654.48	1835.69	1886.74	1478.82	1549.5	1748.13	1953.73	2009.24	1662.95	1772.98	1605.96	1667.37	1857.32	1658.05	1494.38	1405.25	1586.18	1406.72	1765.62	1505.49	1662.15	1968.65	2099.48	1992.16	2227.86	2333.64	1923.75	2070.37	2186.98	1898.5	2039.02	2206.32	2141.83	2066.41	2081.58	1989.46	2176.7	2094.58	2049.67	2055.31	1961.87	2502.53	2458.61	2327.45	2264.32
2032	21	台州市	1341.09	1221.57	1211.26	1245.06	1271.88	1061.94	1107.55	1265.26	1455.27	1436.61	1131.24	1238.02	1114.7	1307.95	1411.34	1251.87	1150.29	1097.34	1217.44	1186.3	1382.02	1233.12	1348.84	1580.45	1728.62	1765.07	1620.88	1675.13	1648.04	1636.85	1494.16	1208.92	1340.53	1488.83	1421.67	1344.17	1413.43	1299.27	1505.48	1394.79	1372.16	1421.54	1321.96	1786.18	1725.79	1607.41	1531.13
2033	21	丽江市	2078.26	2078.55	1800.84	2176.19	2259	1701.36	1763.98	1913.25	2043.44	2235.12	1970.93	2027.69	1871.93	1649.83	1888.9	1733.44	1579.8	1506.16	1643.8	1359.47	1728.84	1456.73	1562.77	1824.24	1853.74	1509.33	2454.27	2664.11	1578.65	1968.96	2658.73	2450.28	2570.82	2751.91	2713.12	2664.78	2514.4	2512.76	2588.47	2613.78	2518.37	2407.87	2363.63	2975.04	3003.17	2852.39	2852.5
2034	21	湖州市	1096.47	979.213	961.12	1008.93	1041.97	813.179	857.585	1015.97	1207.77	1198.55	884.678	992.672	865.175	1060.74	1161.3	1002.46	906.34	858.973	970.397	959.072	1132.96	996.325	1105.13	1330.64	1478.97	1525.72	1391.76	1462.82	1404.77	1386.88	1296.65	1007.81	1145.35	1306.48	1241	1164.8	1203.41	1099.15	1297.44	1200.68	1166.11	1198.65	1100.25	1603.93	1555.58	1427.21	1360.94
2035	21	中山市	1987.08	1904.34	1740.73	1971.19	2030.71	1566.09	1641.3	1844.7	2047.98	2131.74	1782.11	1888.58	1712.73	1721.67	1934.9	1730.29	1554.11	1458.67	1648.8	1427.9	1823.73	1538.06	1699.57	2019.37	2138.52	1980.55	2359.47	2487.17	1933.52	2134.85	2360.35	2075.83	2217.95	2392.87	2330.84	2257.73	2244.59	2165.14	2339.32	2273.18	2217.88	2202.97	2114.63	2684.66	2651.46	2513.86	2459.55
2036	21	南昌市	1284.72	1191.07	1065.64	1250.73	1305.91	890.643	959.848	1157.26	1362.84	1420.38	1072.78	1182.43	1014.65	1091.87	1269.94	1073.74	918.359	835.274	1007.12	865.068	1186.83	949.275	1098.07	1391.79	1528.11	1465.03	1642.15	1759.31	1377.22	1486.43	1628.68	1344.33	1486.5	1662.41	1601.07	1528.8	1513.93	1433.5	1608.83	1541.68	1486.47	1476.88	1386.46	1953.27	1922.24	1783.23	1731.51
2037	21	贵阳市	1734.64	1701.4	1450.13	1792.91	1871.35	1310.16	1383.82	1567.87	1738.45	1895.55	1580.86	1661.23	1486.11	1344.52	1591.86	1401.69	1222.55	1130.45	1307.13	1017.41	1441.61	1134.47	1279.89	1592.86	1669.35	1401.04	2128.88	2314.29	1410.63	1733.22	2262.66	2018.78	2151.81	2337.35	2289.08	2230.52	2123.17	2093.27	2207.97	2200.79	2116.02	2036.52	1973.42	2592.38	2599.03	2448.43	2429.35
2038	21	北京市	0	126.85	285.055	172.123	236.237	436.036	358.801	167.703	139.134	161.009	215.605	104.762	274.502	432.046	231.442	345.05	513.449	604.203	436.824	728.883	373.175	622.822	525.879	419.035	539.837	820.06	394.912	587.493	670.989	372.914	602.368	499.055	562.051	716.088	697.878	678.307	460.697	514.317	519.149	587.284	482.327	337.354	324.605	900.268	942.602	796.559	823.8
2039	20	贵阳市	1734.64	1701.4	1450.13	1792.91	1871.35	1310.16	1383.82	1567.87	1738.45	1895.55	1580.86	1661.23	1486.11	1344.52	1591.86	1401.69	1222.55	1130.45	1307.13	1017.41	1441.61	1134.47	1279.89	1592.86	1669.35	1401.04	2128.88	2314.29	1410.63	1733.22	2262.66	2018.78	2151.81	2337.35	2289.08	2230.52	2123.17	2093.27	2207.97	2200.79	2116.02	2036.52	1973.42	2592.38	2599.03	2448.43	2429.35
2040	20	南京市	944.835	831.221	798.499	868.789	908.94	649.278	694.363	856.757	1051.6	1054.95	730.843	840.343	705.597	897.016	999.89	838.714	743.988	700.038	806.736	807.43	969.106	837.984	942.708	1167.19	1315.37	1365.12	1257.25	1344.73	1242.37	1225.62	1193.95	905.759	1046.78	1217.43	1154.35	1080.48	1089.77	996.55	1184.78	1102.33	1056.81	1071.94	975.702	1511.88	1474.19	1338.63	1281.78
2041	20	烟台市	502.67	379.464	568.958	349.801	346.665	562.335	530.424	531.22	641.223	536.086	374.107	428.382	443.395	752.355	683.242	649.879	707.17	747.005	694.09	903.55	757.751	847.937	843.86	887.26	1025.11	1239.31	685.626	734.831	1089.18	871.281	576.116	289.258	431.343	608.901	550.026	481.892	475.205	379.199	569.499	486.603	439.45	480.175	380.263	898.089	871.369	729.085	685.618
2042	20	淮北市	719.609	621.947	532.416	682.256	740.675	372.987	425.548	605.986	808.928	851.34	505.419	615.978	456.895	617.564	737.902	564.404	463.656	424.754	527.098	546.015	693.088	562.927	662.292	894.218	1041.16	1086	1073.02	1198.17	961.932	962.778	1086.92	814.894	955.348	1138.71	1083.22	1017.68	962.054	898.816	1055.62	1008.66	940.677	913.162	826.568	1417.83	1402.76	1256.58	1220.84
2043	20	湖州市	1096.47	979.213	961.12	1008.93	1041.97	813.179	857.585	1015.97	1207.77	1198.55	884.678	992.672	865.175	1060.74	1161.3	1002.46	906.34	858.973	970.397	959.072	1132.96	996.325	1105.13	1330.64	1478.97	1525.72	1391.76	1462.82	1404.77	1386.88	1296.65	1007.81	1145.35	1306.48	1241	1164.8	1203.41	1099.15	1297.44	1200.68	1166.11	1198.65	1100.25	1603.93	1555.58	1427.21	1360.94
2044	20	南通市	981.737	858.292	892.153	872.919	894.961	768.322	796.941	926.558	1104.11	1065.6	780.092	881.56	780.884	1020.02	1080.36	946.583	884.431	857.171	932.55	980.531	1078.21	994.712	1079.34	1264.82	1414.02	1507.94	1242.87	1295.54	1375.91	1302.32	1118.73	831.621	965.829	1121.23	1054.98	978.132	1034.06	922.497	1126.61	1020.68	993.635	1041.94	942.25	1419.09	1366.68	1241.34	1171.75
2045	20	广州市	1893.67	1810.88	1647.89	1877.86	1937.57	1473.11	1548.22	1751.56	1954.98	2038.27	1688.64	1795.12	1619.33	1630.63	1842.56	1638.1	1462.5	1367.37	1557.1	1339.39	1732.5	1448.61	1609.9	1928.88	2049.16	1897.14	2266.04	2394.25	1847.15	2043.41	2268.59	1984.54	2126.7	2302.22	2240.47	2167.66	2152.21	2073.66	2246.88	2181.88	2125.83	2109.9	2021.78	2593.47	2561.33	2423.14	2369.79
2046	20	洛阳市	762.179	730.167	479.082	823.896	904.328	339.512	411.139	596.475	778.101	922.83	612.551	688.164	515.535	409.138	642.093	440.157	256.095	159.346	348.301	133.336	512.153	223.542	383.376	702.84	822.987	733.332	1156.99	1341.26	645.431	823.532	1301.35	1079.64	1203.28	1386.56	1344.7	1294.23	1159.04	1144.84	1240.36	1248.43	1157.07	1065.71	1008.02	1627.06	1643.15	1491.87	1484.75
2047	20	深圳市	1963.39	1876.99	1723.13	1941.04	1998.4	1547.69	1621.95	1824.64	2028.98	2105.36	1755.9	1863.57	1689.62	1712.48	1920.09	1716.38	1542.94	1448.8	1637.18	1426.42	1813.81	1534	1694.77	2011.87	2134.35	1989.42	2330.99	2452.92	1936.64	2123.93	2320.55	2034.59	2176.46	2349.49	2286.71	2212.89	2207.46	2124.47	2302.42	2231.85	2179.31	2169.94	2080.09	2642.77	2606.57	2470.64	2413.83
2048	20	宁波市	1249.86	1128.23	1136.06	1146.82	1170.14	994.692	1034.82	1182.8	1368	1339.2	1043.26	1147.96	1033.59	1244.24	1332.37	1181.82	1092.92	1047.72	1154.24	1148.36	1313.09	1185.29	1291.6	1507.84	1656.76	1713.82	1518.09	1566.71	1591.25	1556.97	1383.19	1098.9	1229.41	1376.3	1309.07	1231.54	1304.82	1188.93	1396.32	1283.48	1262.77	1316.58	1216.79	1673.52	1612.67	1494.7	1418.04
2049	20	唐山市	172.123	98.3573	380.955	0	83.2079	484.401	414.801	283.276	308.06	192.905	212.056	155.483	308.442	557.47	395.011	457.84	596.401	674.522	538.359	816.767	519.111	723.693	654.981	589.623	711.915	983.817	392.2	528.934	833.317	542.883	482.569	331.853	412.496	582.165	553.773	523.89	338.229	359.518	416.504	446.453	345.328	244.61	187.594	803.581	827.15	676.743	687.415
2050	20	绍兴市	1225.08	1106.06	1095.26	1131.27	1160.02	947.471	991.915	1148.62	1338.73	1322.34	1014.82	1121.83	998.097	1194.63	1294.92	1136.85	1038.98	989.115	1104.22	1083.92	1267.32	1125.84	1237.73	1465.01	1613.36	1656.59	1509.49	1569.66	1537.26	1520.38	1393.98	1106.9	1240.96	1394.43	1327.8	1250.63	1308.52	1197.8	1401.41	1295.73	1268.63	1312.12	1212.84	1692.27	1636.59	1514.06	1441.59
2051	19	北京市	0	126.85	285.055	172.123	236.237	436.036	358.801	167.703	139.134	161.009	215.605	104.762	274.502	432.046	231.442	345.05	513.449	604.203	436.824	728.883	373.175	622.822	525.879	419.035	539.837	820.06	394.912	587.493	670.989	372.914	602.368	499.055	562.051	716.088	697.878	678.307	460.697	514.317	519.149	587.284	482.327	337.354	324.605	900.268	942.602	796.559	823.8
2053	19	昆明市	2072.91	2055.11	1788.74	2150.13	2231.09	1666.22	1735.66	1905.29	2057.77	2233.28	1939.36	2009.63	1841.74	1658.81	1905.48	1730.31	1561.05	1476.4	1636.78	1344.06	1748.08	1453.56	1581.28	1871.9	1923.65	1606.87	2461.53	2659.61	1651.3	2016.47	2628.3	2397.88	2526.51	2711.04	2666.4	2611.63	2486.02	2467.89	2566.58	2573.24	2483.61	2390.05	2334.96	2953.68	2969.44	2818.2	2806.85
2054	19	佛山市	1940	1860.02	1689.73	1928.96	1990.16	1515.83	1591.58	1795.23	1997.63	2086.49	1737.06	1842.54	1665.5	1665.63	1881.98	1677	1499.37	1403.29	1594.21	1368.11	1768	1479.44	1641.18	1962.18	2079.52	1915.93	2315.64	2447.87	1871.22	2079.48	2326.01	2043.07	2185.29	2361.89	2300.64	2228.3	2207.93	2131.77	2302.38	2240.34	2182.53	2162.85	2075.85	2652.05	2621.8	2482.64	2430.85
2055	19	深圳市	1963.39	1876.99	1723.13	1941.04	1998.4	1547.69	1621.95	1824.64	2028.98	2105.36	1755.9	1863.57	1689.62	1712.48	1920.09	1716.38	1542.94	1448.8	1637.18	1426.42	1813.81	1534	1694.77	2011.87	2134.35	1989.42	2330.99	2452.92	1936.64	2123.93	2320.55	2034.59	2176.46	2349.49	2286.71	2212.89	2207.46	2124.47	2302.42	2231.85	2179.31	2169.94	2080.09	2642.77	2606.57	2470.64	2413.83
2056	19	金华市	1273.63	1157.9	1125.35	1189.55	1223.16	969.626	1019.83	1186.8	1381.85	1378.63	1060.43	1169.4	1035.58	1211.64	1328.37	1160.97	1050.05	992.478	1121.1	1075.34	1289.65	1126.79	1247.8	1490.69	1637.8	1659.49	1572.94	1642.46	1545.98	1554.11	1472.65	1184.39	1320.45	1477.69	1411.5	1334.67	1382.42	1275.61	1476.11	1375.56	1344.19	1379.61	1281.06	1775.53	1722.76	1597.87	1527.77
2057	19	马鞍山市	967.701	857.407	806.701	899.942	943.661	650.763	700.879	871.534	1069.73	1083.44	752.507	862.952	720.4	894.556	1010.48	841.94	736.302	685.796	804.006	784.86	970.921	822.779	934.932	1171.6	1318.84	1353.17	1290.36	1384.52	1234.29	1236.1	1238.71	951.342	1092.88	1265.36	1202.87	1129.58	1131.54	1041.75	1226.66	1148.36	1100	1109	1013.89	1558.79	1523.31	1386.49	1331.52
2059	19	昆明市	2072.91	2055.11	1788.74	2150.13	2231.09	1666.22	1735.66	1905.29	2057.77	2233.28	1939.36	2009.63	1841.74	1658.81	1905.48	1730.31	1561.05	1476.4	1636.78	1344.06	1748.08	1453.56	1581.28	1871.9	1923.65	1606.87	2461.53	2659.61	1651.3	2016.47	2628.3	2397.88	2526.51	2711.04	2666.4	2611.63	2486.02	2467.89	2566.58	2573.24	2483.61	2390.05	2334.96	2953.68	2969.44	2818.2	2806.85
2060	19	广州市	1893.67	1810.88	1647.89	1877.86	1937.57	1473.11	1548.22	1751.56	1954.98	2038.27	1688.64	1795.12	1619.33	1630.63	1842.56	1638.1	1462.5	1367.37	1557.1	1339.39	1732.5	1448.61	1609.9	1928.88	2049.16	1897.14	2266.04	2394.25	1847.15	2043.41	2268.59	1984.54	2126.7	2302.22	2240.47	2167.66	2152.21	2073.66	2246.88	2181.88	2125.83	2109.9	2021.78	2593.47	2561.33	2423.14	2369.79
2061	19	衢州市	1269.4	1159.72	1096.26	1201.18	1242.49	931.936	989.072	1168.25	1368.77	1385.59	1053.97	1164.64	1017.74	1164.64	1302.02	1123.58	997.283	931.072	1074.81	999.395	1248.79	1061.16	1191.92	1452.81	1597.49	1592.81	1590.53	1676.52	1486.6	1526.65	1519.11	1230.07	1369.37	1534.08	1469.2	1393.5	1419.84	1321.35	1514.58	1424.88	1385.04	1405.3	1308.69	1830.91	1785.37	1655.09	1591.02
2062	19	宁波市	1249.86	1128.23	1136.06	1146.82	1170.14	994.692	1034.82	1182.8	1368	1339.2	1043.26	1147.96	1033.59	1244.24	1332.37	1181.82	1092.92	1047.72	1154.24	1148.36	1313.09	1185.29	1291.6	1507.84	1656.76	1713.82	1518.09	1566.71	1591.25	1556.97	1383.19	1098.9	1229.41	1376.3	1309.07	1231.54	1304.82	1188.93	1396.32	1283.48	1262.77	1316.58	1216.79	1673.52	1612.67	1494.7	1418.04
2063	19	珠海市	2026.12	1943.21	1779.83	2009.87	2069.21	1605.19	1680.41	1883.8	2087.08	2170.67	1821.04	1927.56	1751.77	1760.47	1973.95	1769.31	1593.03	1497.53	1687.73	1466.08	1862.56	1576.48	1738.04	2058.04	2176.89	2017.16	2398.29	2525.49	1971.05	2173.73	2397.92	2113.14	2255.22	2429.8	2367.62	2294.35	2282.54	2202.55	2377.31	2310.49	2255.63	2241.4	2152.9	2721.89	2688.1	2550.83	2496
2064	19	温州市	1416.35	1299.96	1268.06	1329.73	1361.26	1110.94	1162.27	1330.17	1525.16	1519.57	1203.48	1312.24	1178.95	1351.13	1471.42	1302.53	1187.66	1126.82	1260.69	1202.47	1430.65	1259.46	1384.59	1632.37	1779.1	1792.1	1711.01	1774.25	1681.7	1697.12	1598.48	1311.61	1445.32	1597.23	1530.36	1453.03	1513.21	1402.46	1606.16	1499.99	1473.41	1515.3	1416.25	1894.94	1836.98	1716.46	1642.11
2065	19	北京市	0	126.85	285.055	172.123	236.237	436.036	358.801	167.703	139.134	161.009	215.605	104.762	274.502	432.046	231.442	345.05	513.449	604.203	436.824	728.883	373.175	622.822	525.879	419.035	539.837	820.06	394.912	587.493	670.989	372.914	602.368	499.055	562.051	716.088	697.878	678.307	460.697	514.317	519.149	587.284	482.327	337.354	324.605	900.268	942.602	796.559	823.8
2066	19	北京市	0	126.85	285.055	172.123	236.237	436.036	358.801	167.703	139.134	161.009	215.605	104.762	274.502	432.046	231.442	345.05	513.449	604.203	436.824	728.883	373.175	622.822	525.879	419.035	539.837	820.06	394.912	587.493	670.989	372.914	602.368	499.055	562.051	716.088	697.878	678.307	460.697	514.317	519.149	587.284	482.327	337.354	324.605	900.268	942.602	796.559	823.8
2067	19	嘉兴市	1136.88	1016.21	1019.97	1037.98	1064.5	879.237	918.8	1067.28	1253.62	1229.76	928.987	1034.47	917.829	1129.2	1216.45	1065.96	979.467	936.842	1039.36	1042.1	1197.29	1074.77	1177.97	1391.78	1540.72	1601.55	1413.58	1470.93	1477.51	1441.17	1294.57	1007.57	1141.55	1295.38	1228.82	1151.73	1209.63	1098.43	1302.36	1196.32	1169.49	1214.87	1115.42	1593.24	1538.39	1415.13	1343.39
2068	19	景德镇市	1213.49	1111.67	1016.48	1163.37	1212.75	845.793	909.081	1098.42	1302.54	1340.57	998.518	1109.41	950.726	1066.53	1222.82	1035.17	895.419	821.915	978.251	876.99	1155.79	946.961	1085.37	1361.17	1502.76	1475.08	1555.5	1659.61	1375.3	1444.65	1518.05	1231.02	1372.64	1545.01	1482.28	1408.66	1408.94	1321.3	1504.08	1428.11	1378.51	1380.98	1287.61	1838.6	1802.39	1666.16	1610.09
2073	19	青岛市	527.909	401.065	538.389	396.729	413.191	501.242	482.033	522.671	662.019	589.294	361.527	439.266	410.232	713.683	680.089	615.191	646.776	675.691	646.453	831.318	733.027	786.183	800.172	881.985	1025.33	1210.16	761.228	828.542	1062.33	883.397	678.788	393.694	535.915	714.296	655.475	587	572.038	482.819	667.002	590.988	539.385	563.179	464.365	1002.68	976.834	834.366	790.801
2074	19	合肥市	941.384	838.246	757.047	890.263	941.186	592.771	649.76	831.849	1034.31	1067.06	726.041	837.031	682.348	828.915	963.023	784.542	665.012	607.11	738.61	697.373	910.667	742.261	862.335	1114.08	1259.46	1274.6	1282.46	1391.46	1160.3	1187.37	1259.06	975.46	1117.68	1295.01	1234.62	1163.52	1144.45	1064.24	1239.42	1172.72	1116.73	1110.67	1018.75	1584.44	1556.14	1415.52	1366.95
2075	19	苏州市	1051.87	930.693	941.486	951.699	978.214	805.641	841.884	985.354	1169.78	1143.57	845.034	949.803	836.667	1056.78	1135.89	990.106	911.58	874.459	967.547	987.167	1121.74	1012.68	1109.28	1314.01	1463.15	1535.29	1327.37	1386.58	1408.22	1360.04	1212.83	925.079	1060.28	1216.95	1150.81	1074.05	1125.59	1016.16	1218.67	1115.28	1086.11	1129.11	1029.75	1514.79	1462.83	1337.19	1267.91
2077	19	盐城市	815.405	692.567	730.102	710.915	737.746	615.632	638.058	760.569	937.242	903	613.24	714.854	616.119	865.943	915.177	787.875	740.063	723.879	780.452	858.42	918.991	858.909	930.722	1102	1251.03	1359.77	1087.21	1153.65	1223.95	1136.32	990.22	701.153	840.316	1006.66	942.577	867.794	894.394	792.474	988.579	895.835	857.698	890.944	792.092	1302.73	1261.12	1127.83	1067.91
2078	19	济宁市	536.983	440.124	369.421	504.703	567.871	237.545	267.924	429.611	629.762	669.369	322.644	433.219	278.693	488.655	569.963	416.344	365.545	365.973	402.349	515.788	548.074	493.054	552.814	740.701	889.661	981.732	893.268	1027.3	845.98	795.705	931.956	674.166	810.063	995.544	944.787	884.97	800.576	751.993	892.193	861.09	784.443	741.058	659.111	1264.22	1259.07	1110.01	1084.7
2079	19	苏州市	1051.87	930.693	941.486	951.699	978.214	805.641	841.884	985.354	1169.78	1143.57	845.034	949.803	836.667	1056.78	1135.89	990.106	911.58	874.459	967.547	987.167	1121.74	1012.68	1109.28	1314.01	1463.15	1535.29	1327.37	1386.58	1408.22	1360.04	1212.83	925.079	1060.28	1216.95	1150.81	1074.05	1125.59	1016.16	1218.67	1115.28	1086.11	1129.11	1029.75	1514.79	1462.83	1337.19	1267.91
2080	19	南京市	944.835	831.221	798.499	868.789	908.94	649.278	694.363	856.757	1051.6	1054.95	730.843	840.343	705.597	897.016	999.89	838.714	743.988	700.038	806.736	807.43	969.106	837.984	942.708	1167.19	1315.37	1365.12	1257.25	1344.73	1242.37	1225.62	1193.95	905.759	1046.78	1217.43	1154.35	1080.48	1089.77	996.55	1184.78	1102.33	1056.81	1071.94	975.702	1511.88	1474.19	1338.63	1281.78
2081	19	苏州市	1051.87	930.693	941.486	951.699	978.214	805.641	841.884	985.354	1169.78	1143.57	845.034	949.803	836.667	1056.78	1135.89	990.106	911.58	874.459	967.547	987.167	1121.74	1012.68	1109.28	1314.01	1463.15	1535.29	1327.37	1386.58	1408.22	1360.04	1212.83	925.079	1060.28	1216.95	1150.81	1074.05	1125.59	1016.16	1218.67	1115.28	1086.11	1129.11	1029.75	1514.79	1462.83	1337.19	1267.91
2082	19	湖州市	1096.47	979.213	961.12	1008.93	1041.97	813.179	857.585	1015.97	1207.77	1198.55	884.678	992.672	865.175	1060.74	1161.3	1002.46	906.34	858.973	970.397	959.072	1132.96	996.325	1105.13	1330.64	1478.97	1525.72	1391.76	1462.82	1404.77	1386.88	1296.65	1007.81	1145.35	1306.48	1241	1164.8	1203.41	1099.15	1297.44	1200.68	1166.11	1198.65	1100.25	1603.93	1555.58	1427.21	1360.94
2083	19	潍坊市	466.895	341.792	446.202	359.316	394.468	404.987	386.06	440.021	595.095	550.535	280.564	370.505	318.402	618.728	598.323	521.413	550.583	581.754	550.302	737.855	641.684	690.242	704.3	797.782	943.161	1116.55	743.361	836.672	969.506	808.548	709.83	436.592	576.716	760.385	705.945	642.555	589.912	520.216	684.663	630.052	564.766	558.769	464.512	1039.81	1024.51	877.966	844.569
2084	19	广州市	1893.67	1810.88	1647.89	1877.86	1937.57	1473.11	1548.22	1751.56	1954.98	2038.27	1688.64	1795.12	1619.33	1630.63	1842.56	1638.1	1462.5	1367.37	1557.1	1339.39	1732.5	1448.61	1609.9	1928.88	2049.16	1897.14	2266.04	2394.25	1847.15	2043.41	2268.59	1984.54	2126.7	2302.22	2240.47	2167.66	2152.21	2073.66	2246.88	2181.88	2125.83	2109.9	2021.78	2593.47	2561.33	2423.14	2369.79
2085	19	绍兴市	1225.08	1106.06	1095.26	1131.27	1160.02	947.471	991.915	1148.62	1338.73	1322.34	1014.82	1121.83	998.097	1194.63	1294.92	1136.85	1038.98	989.115	1104.22	1083.92	1267.32	1125.84	1237.73	1465.01	1613.36	1656.59	1509.49	1569.66	1537.26	1520.38	1393.98	1106.9	1240.96	1394.43	1327.8	1250.63	1308.52	1197.8	1401.41	1295.73	1268.63	1312.12	1212.84	1692.27	1636.59	1514.06	1441.59
2087	19	南阳市	876.211	830.353	599.065	919.698	997.133	441.852	518.187	714.34	904.292	1035.14	707.966	794.28	615.596	547.315	774.033	569.613	386.463	288.492	480.932	263.893	650.116	364.087	524.323	843.147	963.929	860.708	1270.38	1444.91	781.121	961.812	1387.79	1149.25	1279.47	1464.65	1418.39	1362.8	1248.26	1220.84	1333.57	1327.46	1241.32	1164.04	1098.72	1717.47	1725.24	1574.37	1558.86
2088	19	淄博市	423.21	305.56	361.816	347.48	399.824	313.9	295.871	369.32	541.6	529.445	217.514	320.577	235.87	529.837	526.769	434.373	459.534	493.279	459.689	649.719	557.613	599.423	614.053	722.006	869.226	1028.99	739.546	856.1	883.002	743.657	751.074	492.718	628.079	813.584	763.255	704.574	621.948	569.999	714.738	679.129	603.746	571.563	484.46	1083.24	1077.08	928.059	903.34
2090	19	南京市	944.835	831.221	798.499	868.789	908.94	649.278	694.363	856.757	1051.6	1054.95	730.843	840.343	705.597	897.016	999.89	838.714	743.988	700.038	806.736	807.43	969.106	837.984	942.708	1167.19	1315.37	1365.12	1257.25	1344.73	1242.37	1225.62	1193.95	905.759	1046.78	1217.43	1154.35	1080.48	1089.77	996.55	1184.78	1102.33	1056.81	1071.94	975.702	1511.88	1474.19	1338.63	1281.78
2091	19	苏州市	1051.87	930.693	941.486	951.699	978.214	805.641	841.884	985.354	1169.78	1143.57	845.034	949.803	836.667	1056.78	1135.89	990.106	911.58	874.459	967.547	987.167	1121.74	1012.68	1109.28	1314.01	1463.15	1535.29	1327.37	1386.58	1408.22	1360.04	1212.83	925.079	1060.28	1216.95	1150.81	1074.05	1125.59	1016.16	1218.67	1115.28	1086.11	1129.11	1029.75	1514.79	1462.83	1337.19	1267.91
2092	19	乌鲁木齐市	2390.01	2498.19	2315.7	2562.02	2616.49	2400.82	2389.22	2335.51	2255.48	2442.14	2494.8	2442.82	2443.22	2154.46	2184.32	2243.72	2276.77	2308.06	2236.48	2205.78	2119.98	2169.85	2084.64	1980.62	1850.21	1655.86	2496.45	2695.96	1796.12	2022.26	2865.71	2877.85	2900.95	2994.45	3007.57	3017.92	2764	2868.61	2766.16	2903.55	2807.44	2634.56	2678.6	3011.16	3115.45	3016.22	3093.15
2093	19	福州市	1594.39	1484.31	1416.7	1523.94	1562.75	1249.22	1309.24	1491.76	1693.08	1709.56	1378.96	1489.62	1341.63	1474.48	1622.94	1439.97	1303.83	1230.28	1385.79	1279.19	1562.48	1353.89	1493.87	1767.56	1910.19	1879.17	1911.78	1989.51	1782.7	1846.64	1822.4	1533.92	1670.36	1827.36	1761.02	1684.06	1730.35	1625.2	1824.39	1725.49	1692.96	1722.9	1625.19	2125.23	2071	1947.38	1875.99
2094	19	青岛市	527.909	401.065	538.389	396.729	413.191	501.242	482.033	522.671	662.019	589.294	361.527	439.266	410.232	713.683	680.089	615.191	646.776	675.691	646.453	831.318	733.027	786.183	800.172	881.985	1025.33	1210.16	761.228	828.542	1062.33	883.397	678.788	393.694	535.915	714.296	655.475	587	572.038	482.819	667.002	590.988	539.385	563.179	464.365	1002.68	976.834	834.366	790.801
2095	19	杭州市	1178.17	1063.71	1026.67	1098.14	1134.4	870.902	921.083	1088.96	1284.85	1286.02	964.324	1073.73	937.721	1113.37	1229.89	1062.21	952.559	896.637	1022.82	983.565	1190.96	1031.74	1150.6	1391.91	1539.05	1564.15	1483.88	1560.21	1449.16	1455.61	1396.64	1107.67	1245.73	1407.67	1342.29	1266.16	1301.57	1199.02	1395.87	1301.12	1265.04	1293.47	1195.63	1705.03	1657.06	1528.47	1462.43
2096	19	永州市	1662.06	1593.28	1398.98	1669.92	1737.3	1229.22	1306.32	1509.35	1707.37	1814.53	1468.58	1569.26	1389.17	1357.51	1583.27	1378.1	1196.53	1098.92	1291.32	1049.68	1460.48	1164.03	1325.87	1649.45	1761.43	1585.9	2047.73	2196.76	1545.37	1772.01	2095.65	1821.83	1963.1	2145.18	2087.71	2019.3	1969.01	1907.05	2061.65	2016.84	1949.18	1910.37	1829.39	2426.59	2408.67	2264.03	2223.15
2097	19	长沙市	1364.34	1290.84	1109.03	1365.4	1431.59	935.982	1012.29	1216.01	1417.3	1514.31	1166.53	1269.25	1090.24	1086.2	1300.45	1095.49	918.484	823.029	1013.22	799.577	1188.12	906.078	1066.79	1384.62	1506.36	1374.57	1746.23	1891.12	1313	1499.19	1788.3	1514.92	1656.03	1838.43	1781.36	1713.51	1661.88	1599.88	1754.67	1709.68	1641.84	1604.75	1522.84	2119.27	2102.09	1957.06	1917.32
2098	19	泉州市	1677	1571.25	1483.84	1616.51	1659.58	1312.38	1376.49	1565.57	1769.26	1798.74	1461.48	1572.48	1417.25	1527.07	1690.11	1500.68	1354.31	1274.85	1440.22	1308.59	1619.02	1391.92	1538.51	1824.53	1963.97	1908.37	2006.93	2094.03	1820.34	1911.32	1933.36	1644.36	1782.43	1943.07	1877.26	1800.71	1836.72	1735.72	1931.31	1837.8	1801.09	1823	1726.47	2240.72	2189.77	2063.59	1994.82
2099	19	台州市	1341.09	1221.57	1211.26	1245.06	1271.88	1061.94	1107.55	1265.26	1455.27	1436.61	1131.24	1238.02	1114.7	1307.95	1411.34	1251.87	1150.29	1097.34	1217.44	1186.3	1382.02	1233.12	1348.84	1580.45	1728.62	1765.07	1620.88	1675.13	1648.04	1636.85	1494.16	1208.92	1340.53	1488.83	1421.67	1344.17	1413.43	1299.27	1505.48	1394.79	1372.16	1421.54	1321.96	1786.18	1725.79	1607.41	1531.13
2100	19	乌鲁木齐市	2390.01	2498.19	2315.7	2562.02	2616.49	2400.82	2389.22	2335.51	2255.48	2442.14	2494.8	2442.82	2443.22	2154.46	2184.32	2243.72	2276.77	2308.06	2236.48	2205.78	2119.98	2169.85	2084.64	1980.62	1850.21	1655.86	2496.45	2695.96	1796.12	2022.26	2865.71	2877.85	2900.95	2994.45	3007.57	3017.92	2764	2868.61	2766.16	2903.55	2807.44	2634.56	2678.6	3011.16	3115.45	3016.22	3093.15
2101	19	肇庆市	1894.82	1819.48	1638.41	1891.68	1955.43	1466.13	1542.63	1746.31	1946.9	2044.08	1695.59	1799.23	1620.59	1605.46	1826.99	1621.71	1441.85	1344.85	1536.78	1301.47	1708.24	1414.82	1576.73	1899.5	2013.41	1838.91	2275.2	2414.45	1798.98	2019.95	2300.38	2020.3	2162.44	2341.29	2281.29	2210.22	2178.92	2107.9	2272.82	2217.1	2155.58	2128.54	2043.75	2628.65	2602.83	2461.53	2413.54
2103	18	宁波市	1249.86	1128.23	1136.06	1146.82	1170.14	994.692	1034.82	1182.8	1368	1339.2	1043.26	1147.96	1033.59	1244.24	1332.37	1181.82	1092.92	1047.72	1154.24	1148.36	1313.09	1185.29	1291.6	1507.84	1656.76	1713.82	1518.09	1566.71	1591.25	1556.97	1383.19	1098.9	1229.41	1376.3	1309.07	1231.54	1304.82	1188.93	1396.32	1283.48	1262.77	1316.58	1216.79	1673.52	1612.67	1494.7	1418.04
2104	18	镇江市	949.45	832.358	819.428	863.556	898.827	677.373	717.481	870.699	1061.23	1052.47	737.827	845.674	720.284	927.52	1017.67	864.253	779.511	740.896	837.8	853.89	995.514	879.11	977.644	1190.65	1339.46	1402.74	1248.37	1326.45	1276.95	1242.94	1168.25	879.287	1019.1	1186.23	1122.16	1047.31	1068.99	970.504	1163.64	1074.65	1033.89	1058.12	960.524	1482.17	1440.52	1307.42	1247.11
2105	18	深圳市	1963.39	1876.99	1723.13	1941.04	1998.4	1547.69	1621.95	1824.64	2028.98	2105.36	1755.9	1863.57	1689.62	1712.48	1920.09	1716.38	1542.94	1448.8	1637.18	1426.42	1813.81	1534	1694.77	2011.87	2134.35	1989.42	2330.99	2452.92	1936.64	2123.93	2320.55	2034.59	2176.46	2349.49	2286.71	2212.89	2207.46	2124.47	2302.42	2231.85	2179.31	2169.94	2080.09	2642.77	2606.57	2470.64	2413.83
2106	18	深圳市	1963.39	1876.99	1723.13	1941.04	1998.4	1547.69	1621.95	1824.64	2028.98	2105.36	1755.9	1863.57	1689.62	1712.48	1920.09	1716.38	1542.94	1448.8	1637.18	1426.42	1813.81	1534	1694.77	2011.87	2134.35	1989.42	2330.99	2452.92	1936.64	2123.93	2320.55	2034.59	2176.46	2349.49	2286.71	2212.89	2207.46	2124.47	2302.42	2231.85	2179.31	2169.94	2080.09	2642.77	2606.57	2470.64	2413.83
2107	18	潍坊市	466.895	341.792	446.202	359.316	394.468	404.987	386.06	440.021	595.095	550.535	280.564	370.505	318.402	618.728	598.323	521.413	550.583	581.754	550.302	737.855	641.684	690.242	704.3	797.782	943.161	1116.55	743.361	836.672	969.506	808.548	709.83	436.592	576.716	760.385	705.945	642.555	589.912	520.216	684.663	630.052	564.766	558.769	464.512	1039.81	1024.51	877.966	844.569
2108	18	沧州市	215.605	124.909	202.905	212.056	291.777	273.147	206.991	161.161	324.75	349.642	0	111.006	99.0164	390.089	318.765	285.686	393.574	465.709	349.372	612.43	384.342	527.629	486.128	520.528	664.036	866.151	579.709	738.05	715.593	528.675	689.889	494.639	602.569	781.309	745.491	704.431	546.809	545.53	628.031	643.384	547.582	456.08	395.646	1014.51	1033.25	882.139	883.394
2109	18	咸阳市	928.601	939.267	657.2	1037.62	1120.82	590.034	638.551	765.648	893.445	1084.26	842.112	884.959	744.599	498.631	739.219	585.207	450.716	403.382	499.399	247.857	579.642	314.703	412.675	701.806	770.701	534.077	1303.42	1513.13	515.528	845.425	1518.45	1335.17	1443.83	1619.28	1586.71	1546.43	1373.85	1387.29	1443.32	1482.39	1382.83	1261.63	1224.8	1828.02	1862.88	1713.39	1723.33
2110	18	三明市	1548.57	1446.59	1346.09	1496.75	1543.95	1173.09	1239.09	1431.42	1636.11	1675.31	1333.66	1444.54	1284.7	1382.94	1551.92	1359.77	1209.76	1128.67	1296.89	1159.5	1476.18	1244.07	1391.98	1681.57	1819.73	1759.04	1888.59	1986.07	1672.11	1771.55	1834.93	1546.15	1686.25	1852.63	1788.01	1712.5	1731.93	1637.26	1826.96	1741.8	1698.85	1710.44	1615.58	2149.07	2104.63	1973.72	1910.35
2111	18	威海市	592.248	473.082	674.303	430.046	410.301	665.784	635.713	633.183	731.381	606.131	477.969	525.435	549.026	858.001	782.881	755.409	811.018	847.861	799.581	1004.24	862.145	951.657	949.542	986.785	1122.33	1343.89	728.805	746.186	1193.51	964.074	562.45	276.166	409.84	572.695	508.845	434.789	484.469	366.514	574.308	464.954	440.52	517.319	419.609	869.004	828.527	693.877	636.737
2112	18	台州市	1341.09	1221.57	1211.26	1245.06	1271.88	1061.94	1107.55	1265.26	1455.27	1436.61	1131.24	1238.02	1114.7	1307.95	1411.34	1251.87	1150.29	1097.34	1217.44	1186.3	1382.02	1233.12	1348.84	1580.45	1728.62	1765.07	1620.88	1675.13	1648.04	1636.85	1494.16	1208.92	1340.53	1488.83	1421.67	1344.17	1413.43	1299.27	1505.48	1394.79	1372.16	1421.54	1321.96	1786.18	1725.79	1607.41	1531.13
2114	18	曲靖市	1984.68	1962.63	1699.86	2056.81	2137.16	1572.44	1643.15	1816.98	1974.63	2145.44	1845.41	1918.54	1748.41	1575.97	1823.51	1643.93	1471.61	1384.78	1549.87	1256.84	1667.56	1368.72	1501.5	1798.97	1857.42	1551.93	2375.4	2570.15	1587.53	1942.86	2533.05	2298.57	2428.57	2613.5	2567.78	2511.86	2391.46	2369.93	2473.29	2475.99	2387.69	2298.03	2240.63	2859.89	2873.01	2721.87	2708.25
2115	18	杭州市	1178.17	1063.71	1026.67	1098.14	1134.4	870.902	921.083	1088.96	1284.85	1286.02	964.324	1073.73	937.721	1113.37	1229.89	1062.21	952.559	896.637	1022.82	983.565	1190.96	1031.74	1150.6	1391.91	1539.05	1564.15	1483.88	1560.21	1449.16	1455.61	1396.64	1107.67	1245.73	1407.67	1342.29	1266.16	1301.57	1199.02	1395.87	1301.12	1265.04	1293.47	1195.63	1705.03	1657.06	1528.47	1462.43
2116	18	上海市	1095.19	971.779	1000.55	985.72	1006.27	870.993	903.371	1038.13	1217.16	1178.5	892.922	994.861	891.465	1122.7	1191.09	1052.54	981.46	947.695	1034.2	1063.32	1184.29	1085.86	1178.25	1373.42	1522.66	1605.56	1353.31	1399.98	1476.4	1413.77	1217.35	932.455	1063.7	1213	1146.02	1068.64	1138.09	1022.65	1229.65	1117.97	1096.14	1150.75	1050.89	1510.61	1452.68	1332.04	1257.75
2117	18	济南市	401.166	295.885	296.485	357.054	420.853	239.077	222.89	320.512	507.338	525.17	185.956	296.405	175.864	458.044	474.354	365.131	384.72	421.017	385.801	577.57	491.32	524.784	540.532	663.788	812.258	958.164	746.441	880.381	813.375	696.131	792.577	547.045	677.779	863.262	816.102	760.987	658.041	619.209	748.352	726.8	645.06	594.019	514.03	1124.55	1125.19	974.933	956.562
2118	18	通化市	823.8	785.448	1068.08	687.415	604.725	1151.14	1090.1	968.371	918.859	701.685	883.394	842.435	982.229	1243.72	1052.55	1145.17	1276.9	1346.42	1224.92	1495.66	1196.12	1408.72	1340.79	1217.08	1302.14	1631.37	596.764	412.792	1486.56	1119.67	232.955	410.623	281.71	107.997	140.47	203.85	364.283	339.957	331.734	241.07	343.331	495.329	503.227	270.712	195.006	108.907	0
2119	18	宁波市	1249.86	1128.23	1136.06	1146.82	1170.14	994.692	1034.82	1182.8	1368	1339.2	1043.26	1147.96	1033.59	1244.24	1332.37	1181.82	1092.92	1047.72	1154.24	1148.36	1313.09	1185.29	1291.6	1507.84	1656.76	1713.82	1518.09	1566.71	1591.25	1556.97	1383.19	1098.9	1229.41	1376.3	1309.07	1231.54	1304.82	1188.93	1396.32	1283.48	1262.77	1316.58	1216.79	1673.52	1612.67	1494.7	1418.04
2120	18	宁波市	1249.86	1128.23	1136.06	1146.82	1170.14	994.692	1034.82	1182.8	1368	1339.2	1043.26	1147.96	1033.59	1244.24	1332.37	1181.82	1092.92	1047.72	1154.24	1148.36	1313.09	1185.29	1291.6	1507.84	1656.76	1713.82	1518.09	1566.71	1591.25	1556.97	1383.19	1098.9	1229.41	1376.3	1309.07	1231.54	1304.82	1188.93	1396.32	1283.48	1262.77	1316.58	1216.79	1673.52	1612.67	1494.7	1418.04
2121	18	深圳市	1963.39	1876.99	1723.13	1941.04	1998.4	1547.69	1621.95	1824.64	2028.98	2105.36	1755.9	1863.57	1689.62	1712.48	1920.09	1716.38	1542.94	1448.8	1637.18	1426.42	1813.81	1534	1694.77	2011.87	2134.35	1989.42	2330.99	2452.92	1936.64	2123.93	2320.55	2034.59	2176.46	2349.49	2286.71	2212.89	2207.46	2124.47	2302.42	2231.85	2179.31	2169.94	2080.09	2642.77	2606.57	2470.64	2413.83
2123	18	鞍山市	562.051	509.228	790.78	412.496	331.797	869.459	808.947	695.661	672.552	464.069	602.569	567.927	701.205	969.868	793.462	869.444	996.136	1064.78	946.603	1214.44	929.038	1129.13	1067.44	971.832	1072.52	1380.68	441.941	365.173	1232.54	891.155	153.993	142.226	0	185.629	142.931	118.621	143.845	58.6351	195.275	55.5645	94.2864	266.557	237.799	466.779	449.081	301.267	281.71
2124	18	宁波市	1249.86	1128.23	1136.06	1146.82	1170.14	994.692	1034.82	1182.8	1368	1339.2	1043.26	1147.96	1033.59	1244.24	1332.37	1181.82	1092.92	1047.72	1154.24	1148.36	1313.09	1185.29	1291.6	1507.84	1656.76	1713.82	1518.09	1566.71	1591.25	1556.97	1383.19	1098.9	1229.41	1376.3	1309.07	1231.54	1304.82	1188.93	1396.32	1283.48	1262.77	1316.58	1216.79	1673.52	1612.67	1494.7	1418.04
2125	18	湘潭市	1429.88	1359.34	1170.28	1435.5	1502.77	998.794	1075.6	1279.08	1478.82	1581.38	1234.73	1336.14	1156.4	1138.86	1358.45	1153.18	973.802	877.151	1068.73	842.642	1241.39	952.733	1114.35	1435.05	1553.13	1405.47	1814.15	1962.23	1351.05	1553.01	1862.34	1590.09	1731	1913.73	1857	1789.47	1734.98	1674.65	1827.45	1784.49	1715.66	1675.85	1594.99	2193.61	2177.52	2032.14	1993.23
2126	18	台州市	1341.09	1221.57	1211.26	1245.06	1271.88	1061.94	1107.55	1265.26	1455.27	1436.61	1131.24	1238.02	1114.7	1307.95	1411.34	1251.87	1150.29	1097.34	1217.44	1186.3	1382.02	1233.12	1348.84	1580.45	1728.62	1765.07	1620.88	1675.13	1648.04	1636.85	1494.16	1208.92	1340.53	1488.83	1421.67	1344.17	1413.43	1299.27	1505.48	1394.79	1372.16	1421.54	1321.96	1786.18	1725.79	1607.41	1531.13
2127	18	苏州市	1051.87	930.693	941.486	951.699	978.214	805.641	841.884	985.354	1169.78	1143.57	845.034	949.803	836.667	1056.78	1135.89	990.106	911.58	874.459	967.547	987.167	1121.74	1012.68	1109.28	1314.01	1463.15	1535.29	1327.37	1386.58	1408.22	1360.04	1212.83	925.079	1060.28	1216.95	1150.81	1074.05	1125.59	1016.16	1218.67	1115.28	1086.11	1129.11	1029.75	1514.79	1462.83	1337.19	1267.91
2128	18	通辽市	587.493	614.613	870.875	528.934	459.528	1004.62	930.468	754.687	630.041	429.016	738.05	653.107	829.422	1014.56	782.707	932.268	1098.72	1186.07	1024.31	1315.95	941.433	1210.18	1104.17	904.057	958.626	1315.05	227.691	0	1181.66	782.444	230.352	472.834	365.173	334.881	378.824	432.518	261.963	388.317	173.909	323.994	306.89	286.388	372.845	341.379	425.133	322.595	412.792
2129	18	天津市	126.85	0	282.695	98.3573	181.558	391.328	319.514	189.146	262.772	229.401	124.909	60.9573	215.303	460.906	317.068	360.264	498.905	578.804	440.01	719.302	428.121	625.384	558.583	518.489	650.015	900.345	455.779	614.613	749.149	491.906	580.464	420.035	509.228	680.423	651.101	618.772	435.952	455.114	511.898	544.409	443.658	335.541	285.764	899.328	925.117	774.874	785.448
2130	18	深圳市	1963.39	1876.99	1723.13	1941.04	1998.4	1547.69	1621.95	1824.64	2028.98	2105.36	1755.9	1863.57	1689.62	1712.48	1920.09	1716.38	1542.94	1448.8	1637.18	1426.42	1813.81	1534	1694.77	2011.87	2134.35	1989.42	2330.99	2452.92	1936.64	2123.93	2320.55	2034.59	2176.46	2349.49	2286.71	2212.89	2207.46	2124.47	2302.42	2231.85	2179.31	2169.94	2080.09	2642.77	2606.57	2470.64	2413.83
2131	18	台州市	1341.09	1221.57	1211.26	1245.06	1271.88	1061.94	1107.55	1265.26	1455.27	1436.61	1131.24	1238.02	1114.7	1307.95	1411.34	1251.87	1150.29	1097.34	1217.44	1186.3	1382.02	1233.12	1348.84	1580.45	1728.62	1765.07	1620.88	1675.13	1648.04	1636.85	1494.16	1208.92	1340.53	1488.83	1421.67	1344.17	1413.43	1299.27	1505.48	1394.79	1372.16	1421.54	1321.96	1786.18	1725.79	1607.41	1531.13
2132	18	郑州市	671.068	622.69	399.584	712.368	790.346	235.284	312.295	512.022	707.791	829.016	500.486	587.087	407.987	384.991	587.265	382.462	211.642	129.493	303.935	228.276	482.926	260.169	393.212	686.096	820.275	792.92	1064.31	1237.25	684.333	790.335	1183.02	951.705	1078.7	1263.19	1219	1166.11	1042.54	1020.1	1126.95	1125.46	1037.16	956.561	892.487	1511.7	1522.27	1371.15	1359.38
2133	18	杭州市	1178.17	1063.71	1026.67	1098.14	1134.4	870.902	921.083	1088.96	1284.85	1286.02	964.324	1073.73	937.721	1113.37	1229.89	1062.21	952.559	896.637	1022.82	983.565	1190.96	1031.74	1150.6	1391.91	1539.05	1564.15	1483.88	1560.21	1449.16	1455.61	1396.64	1107.67	1245.73	1407.67	1342.29	1266.16	1301.57	1199.02	1395.87	1301.12	1265.04	1293.47	1195.63	1705.03	1657.06	1528.47	1462.43
2134	18	天津市	126.85	0	282.695	98.3573	181.558	391.328	319.514	189.146	262.772	229.401	124.909	60.9573	215.303	460.906	317.068	360.264	498.905	578.804	440.01	719.302	428.121	625.384	558.583	518.489	650.015	900.345	455.779	614.613	749.149	491.906	580.464	420.035	509.228	680.423	651.101	618.772	435.952	455.114	511.898	544.409	443.658	335.541	285.764	899.328	925.117	774.874	785.448
2135	18	杭州市	1178.17	1063.71	1026.67	1098.14	1134.4	870.902	921.083	1088.96	1284.85	1286.02	964.324	1073.73	937.721	1113.37	1229.89	1062.21	952.559	896.637	1022.82	983.565	1190.96	1031.74	1150.6	1391.91	1539.05	1564.15	1483.88	1560.21	1449.16	1455.61	1396.64	1107.67	1245.73	1407.67	1342.29	1266.16	1301.57	1199.02	1395.87	1301.12	1265.04	1293.47	1195.63	1705.03	1657.06	1528.47	1462.43
2136	18	铜陵市	1040.57	936.335	855.736	986.276	1035.1	689.898	748.336	931.492	1134.02	1164.79	825.114	936.119	782.05	922.538	1061.89	881.413	756.1	692.992	832.585	772.048	1006.38	825.628	951.878	1210.47	1355.08	1358.34	1378.3	1482.25	1248.16	1285.9	1343.36	1057.39	1199.36	1373.85	1312.06	1239.44	1232.42	1147.19	1327.54	1254.7	1202.8	1203.31	1110.08	1665.9	1633.02	1494.82	1441.96
2137	18	深圳市	1963.39	1876.99	1723.13	1941.04	1998.4	1547.69	1621.95	1824.64	2028.98	2105.36	1755.9	1863.57	1689.62	1712.48	1920.09	1716.38	1542.94	1448.8	1637.18	1426.42	1813.81	1534	1694.77	2011.87	2134.35	1989.42	2330.99	2452.92	1936.64	2123.93	2320.55	2034.59	2176.46	2349.49	2286.71	2212.89	2207.46	2124.47	2302.42	2231.85	2179.31	2169.94	2080.09	2642.77	2606.57	2470.64	2413.83
2138	18	深圳市	1963.39	1876.99	1723.13	1941.04	1998.4	1547.69	1621.95	1824.64	2028.98	2105.36	1755.9	1863.57	1689.62	1712.48	1920.09	1716.38	1542.94	1448.8	1637.18	1426.42	1813.81	1534	1694.77	2011.87	2134.35	1989.42	2330.99	2452.92	1936.64	2123.93	2320.55	2034.59	2176.46	2349.49	2286.71	2212.89	2207.46	2124.47	2302.42	2231.85	2179.31	2169.94	2080.09	2642.77	2606.57	2470.64	2413.83
2139	18	深圳市	1963.39	1876.99	1723.13	1941.04	1998.4	1547.69	1621.95	1824.64	2028.98	2105.36	1755.9	1863.57	1689.62	1712.48	1920.09	1716.38	1542.94	1448.8	1637.18	1426.42	1813.81	1534	1694.77	2011.87	2134.35	1989.42	2330.99	2452.92	1936.64	2123.93	2320.55	2034.59	2176.46	2349.49	2286.71	2212.89	2207.46	2124.47	2302.42	2231.85	2179.31	2169.94	2080.09	2642.77	2606.57	2470.64	2413.83
2140	18	合肥市	941.384	838.246	757.047	890.263	941.186	592.771	649.76	831.849	1034.31	1067.06	726.041	837.031	682.348	828.915	963.023	784.542	665.012	607.11	738.61	697.373	910.667	742.261	862.335	1114.08	1259.46	1274.6	1282.46	1391.46	1160.3	1187.37	1259.06	975.46	1117.68	1295.01	1234.62	1163.52	1144.45	1064.24	1239.42	1172.72	1116.73	1110.67	1018.75	1584.44	1556.14	1415.52	1366.95
2141	18	珠海市	2026.12	1943.21	1779.83	2009.87	2069.21	1605.19	1680.41	1883.8	2087.08	2170.67	1821.04	1927.56	1751.77	1760.47	1973.95	1769.31	1593.03	1497.53	1687.73	1466.08	1862.56	1576.48	1738.04	2058.04	2176.89	2017.16	2398.29	2525.49	1971.05	2173.73	2397.92	2113.14	2255.22	2429.8	2367.62	2294.35	2282.54	2202.55	2377.31	2310.49	2255.63	2241.4	2152.9	2721.89	2688.1	2550.83	2496
2144	18	嘉兴市	1136.88	1016.21	1019.97	1037.98	1064.5	879.237	918.8	1067.28	1253.62	1229.76	928.987	1034.47	917.829	1129.2	1216.45	1065.96	979.467	936.842	1039.36	1042.1	1197.29	1074.77	1177.97	1391.78	1540.72	1601.55	1413.58	1470.93	1477.51	1441.17	1294.57	1007.57	1141.55	1295.38	1228.82	1151.73	1209.63	1098.43	1302.36	1196.32	1169.49	1214.87	1115.42	1593.24	1538.39	1415.13	1343.39
2145	18	白银市	1101.74	1153.99	884.486	1247.75	1327.17	886.465	909.423	965.049	1019.42	1234.95	1087.16	1093.6	1001.02	697.58	875.049	801.835	741.877	735.569	745.925	602.09	730.083	606.591	601.034	743.883	734.009	370.002	1418.85	1644.33	469.582	879.365	1702.34	1572.91	1658.92	1817.83	1797.87	1771.64	1562.18	1607.17	1614.26	1687.94	1583.37	1435.38	1424.19	1980.22	2037.09	1894.8	1925.53
2146	18	廊坊市	104.762	60.9573	227.812	155.483	237.713	352.571	277.49	128.554	224.598	245.274	111.006	0	180.766	401.988	259.308	302.787	449.806	533.764	385.674	669.727	367.18	572.199	499.514	462.263	597.075	839.965	479.333	653.107	688.703	445.19	633.499	480.93	567.927	736.708	709.242	678.537	488.888	514.505	560.818	601.634	499.678	381.17	340.456	947.841	977.998	828.445	842.435
2148	18	北京市	0	126.85	285.055	172.123	236.237	436.036	358.801	167.703	139.134	161.009	215.605	104.762	274.502	432.046	231.442	345.05	513.449	604.203	436.824	728.883	373.175	622.822	525.879	419.035	539.837	820.06	394.912	587.493	670.989	372.914	602.368	499.055	562.051	716.088	697.878	678.307	460.697	514.317	519.149	587.284	482.327	337.354	324.605	900.268	942.602	796.559	823.8
2149	18	西安市	955.85	955.599	676.984	1053.58	1136.63	588.788	645.071	789.904	932.057	1114.24	851.575	903.983	752.796	533.325	779.37	610.812	458.175	394.895	520.116	240.201	622.126	333.189	455.735	760.344	838.583	616.465	1338.47	1543	590.701	901.969	1536.06	1339.98	1453.99	1632.49	1596.86	1553.08	1391.54	1396.63	1464.67	1494.78	1397.34	1284.02	1241.17	1851.19	1880.7	1730.3	1734.97
2150	18	苏州市	1051.87	930.693	941.486	951.699	978.214	805.641	841.884	985.354	1169.78	1143.57	845.034	949.803	836.667	1056.78	1135.89	990.106	911.58	874.459	967.547	987.167	1121.74	1012.68	1109.28	1314.01	1463.15	1535.29	1327.37	1386.58	1408.22	1360.04	1212.83	925.079	1060.28	1216.95	1150.81	1074.05	1125.59	1016.16	1218.67	1115.28	1086.11	1129.11	1029.75	1514.79	1462.83	1337.19	1267.91
2151	18	北京市	0	126.85	285.055	172.123	236.237	436.036	358.801	167.703	139.134	161.009	215.605	104.762	274.502	432.046	231.442	345.05	513.449	604.203	436.824	728.883	373.175	622.822	525.879	419.035	539.837	820.06	394.912	587.493	670.989	372.914	602.368	499.055	562.051	716.088	697.878	678.307	460.697	514.317	519.149	587.284	482.327	337.354	324.605	900.268	942.602	796.559	823.8
2152	18	广州市	1893.67	1810.88	1647.89	1877.86	1937.57	1473.11	1548.22	1751.56	1954.98	2038.27	1688.64	1795.12	1619.33	1630.63	1842.56	1638.1	1462.5	1367.37	1557.1	1339.39	1732.5	1448.61	1609.9	1928.88	2049.16	1897.14	2266.04	2394.25	1847.15	2043.41	2268.59	1984.54	2126.7	2302.22	2240.47	2167.66	2152.21	2073.66	2246.88	2181.88	2125.83	2109.9	2021.78	2593.47	2561.33	2423.14	2369.79
2153	18	北京市	0	126.85	285.055	172.123	236.237	436.036	358.801	167.703	139.134	161.009	215.605	104.762	274.502	432.046	231.442	345.05	513.449	604.203	436.824	728.883	373.175	622.822	525.879	419.035	539.837	820.06	394.912	587.493	670.989	372.914	602.368	499.055	562.051	716.088	697.878	678.307	460.697	514.317	519.149	587.284	482.327	337.354	324.605	900.268	942.602	796.559	823.8
2154	18	温州市	1416.35	1299.96	1268.06	1329.73	1361.26	1110.94	1162.27	1330.17	1525.16	1519.57	1203.48	1312.24	1178.95	1351.13	1471.42	1302.53	1187.66	1126.82	1260.69	1202.47	1430.65	1259.46	1384.59	1632.37	1779.1	1792.1	1711.01	1774.25	1681.7	1697.12	1598.48	1311.61	1445.32	1597.23	1530.36	1453.03	1513.21	1402.46	1606.16	1499.99	1473.41	1515.3	1416.25	1894.94	1836.98	1716.46	1642.11
2155	18	长沙市	1364.34	1290.84	1109.03	1365.4	1431.59	935.982	1012.29	1216.01	1417.3	1514.31	1166.53	1269.25	1090.24	1086.2	1300.45	1095.49	918.484	823.029	1013.22	799.577	1188.12	906.078	1066.79	1384.62	1506.36	1374.57	1746.23	1891.12	1313	1499.19	1788.3	1514.92	1656.03	1838.43	1781.36	1713.51	1661.88	1599.88	1754.67	1709.68	1641.84	1604.75	1522.84	2119.27	2102.09	1957.06	1917.32
2156	18	南通市	981.737	858.292	892.153	872.919	894.961	768.322	796.941	926.558	1104.11	1065.6	780.092	881.56	780.884	1020.02	1080.36	946.583	884.431	857.171	932.55	980.531	1078.21	994.712	1079.34	1264.82	1414.02	1507.94	1242.87	1295.54	1375.91	1302.32	1118.73	831.621	965.829	1121.23	1054.98	978.132	1034.06	922.497	1126.61	1020.68	993.635	1041.94	942.25	1419.09	1366.68	1241.34	1171.75
2157	18	南昌市	1284.72	1191.07	1065.64	1250.73	1305.91	890.643	959.848	1157.26	1362.84	1420.38	1072.78	1182.43	1014.65	1091.87	1269.94	1073.74	918.359	835.274	1007.12	865.068	1186.83	949.275	1098.07	1391.79	1528.11	1465.03	1642.15	1759.31	1377.22	1486.43	1628.68	1344.33	1486.5	1662.41	1601.07	1528.8	1513.93	1433.5	1608.83	1541.68	1486.47	1476.88	1386.46	1953.27	1922.24	1783.23	1731.51
2158	18	上海市	1095.19	971.779	1000.55	985.72	1006.27	870.993	903.371	1038.13	1217.16	1178.5	892.922	994.861	891.465	1122.7	1191.09	1052.54	981.46	947.695	1034.2	1063.32	1184.29	1085.86	1178.25	1373.42	1522.66	1605.56	1353.31	1399.98	1476.4	1413.77	1217.35	932.455	1063.7	1213	1146.02	1068.64	1138.09	1022.65	1229.65	1117.97	1096.14	1150.75	1050.89	1510.61	1452.68	1332.04	1257.75
2159	18	武汉市	1080.77	1002.79	835.809	1075.63	1141.12	660.322	734.788	937.881	1141.78	1227.98	879.039	983.57	806.271	837.544	1034.13	831.827	664.687	575.676	757.027	593.19	936.145	681.815	834.892	1138.83	1270.33	1192.49	1458.54	1600.63	1107.71	1242.69	1498.74	1227.66	1368.18	1551.45	1495.51	1429.04	1371.47	1311.59	1464.12	1421.44	1352.02	1314.3	1232.16	1830.13	1815.44	1669.41	1632.56
2160	18	苏州市	1051.87	930.693	941.486	951.699	978.214	805.641	841.884	985.354	1169.78	1143.57	845.034	949.803	836.667	1056.78	1135.89	990.106	911.58	874.459	967.547	987.167	1121.74	1012.68	1109.28	1314.01	1463.15	1535.29	1327.37	1386.58	1408.22	1360.04	1212.83	925.079	1060.28	1216.95	1150.81	1074.05	1125.59	1016.16	1218.67	1115.28	1086.11	1129.11	1029.75	1514.79	1462.83	1337.19	1267.91
2161	18	深圳市	1963.39	1876.99	1723.13	1941.04	1998.4	1547.69	1621.95	1824.64	2028.98	2105.36	1755.9	1863.57	1689.62	1712.48	1920.09	1716.38	1542.94	1448.8	1637.18	1426.42	1813.81	1534	1694.77	2011.87	2134.35	1989.42	2330.99	2452.92	1936.64	2123.93	2320.55	2034.59	2176.46	2349.49	2286.71	2212.89	2207.46	2124.47	2302.42	2231.85	2179.31	2169.94	2080.09	2642.77	2606.57	2470.64	2413.83
2162	18	上海市	1095.19	971.779	1000.55	985.72	1006.27	870.993	903.371	1038.13	1217.16	1178.5	892.922	994.861	891.465	1122.7	1191.09	1052.54	981.46	947.695	1034.2	1063.32	1184.29	1085.86	1178.25	1373.42	1522.66	1605.56	1353.31	1399.98	1476.4	1413.77	1217.35	932.455	1063.7	1213	1146.02	1068.64	1138.09	1022.65	1229.65	1117.97	1096.14	1150.75	1050.89	1510.61	1452.68	1332.04	1257.75
2163	18	深圳市	1963.39	1876.99	1723.13	1941.04	1998.4	1547.69	1621.95	1824.64	2028.98	2105.36	1755.9	1863.57	1689.62	1712.48	1920.09	1716.38	1542.94	1448.8	1637.18	1426.42	1813.81	1534	1694.77	2011.87	2134.35	1989.42	2330.99	2452.92	1936.64	2123.93	2320.55	2034.59	2176.46	2349.49	2286.71	2212.89	2207.46	2124.47	2302.42	2231.85	2179.31	2169.94	2080.09	2642.77	2606.57	2470.64	2413.83
2164	18	宁波市	1249.86	1128.23	1136.06	1146.82	1170.14	994.692	1034.82	1182.8	1368	1339.2	1043.26	1147.96	1033.59	1244.24	1332.37	1181.82	1092.92	1047.72	1154.24	1148.36	1313.09	1185.29	1291.6	1507.84	1656.76	1713.82	1518.09	1566.71	1591.25	1556.97	1383.19	1098.9	1229.41	1376.3	1309.07	1231.54	1304.82	1188.93	1396.32	1283.48	1262.77	1316.58	1216.79	1673.52	1612.67	1494.7	1418.04
2165	18	南京市	944.835	831.221	798.499	868.789	908.94	649.278	694.363	856.757	1051.6	1054.95	730.843	840.343	705.597	897.016	999.89	838.714	743.988	700.038	806.736	807.43	969.106	837.984	942.708	1167.19	1315.37	1365.12	1257.25	1344.73	1242.37	1225.62	1193.95	905.759	1046.78	1217.43	1154.35	1080.48	1089.77	996.55	1184.78	1102.33	1056.81	1071.94	975.702	1511.88	1474.19	1338.63	1281.78
2166	18	桂林市	1739.68	1677.66	1469.6	1757.82	1827.79	1304.15	1381.52	1582.7	1776.54	1894.95	1552.75	1650.15	1469.42	1413.37	1646.47	1442.44	1258.87	1160.79	1352.8	1095.73	1516.26	1213.06	1373.68	1698.49	1803.09	1603.07	2129.48	2286.35	1574.68	1826.18	2194.05	1924.4	2064.83	2248.2	2192.1	2125.12	2064.53	2008.11	2156.12	2117.96	2046.94	2000.31	1922.33	2525.88	2512.18	2366.09	2328.8
2167	18	汕头市	1876.05	1778.09	1659.88	1831.76	1881.09	1484.61	1554.26	1751.49	1957.02	2007.37	1662.47	1772.87	1607.89	1678.09	1863.69	1665.82	1504.76	1416.98	1595.78	1423.53	1775.46	1520.19	1675.6	1979.23	2111.68	2012.28	2223.93	2325.42	1940.83	2078.49	2175.05	1886.22	2026.17	2191.67	2126.75	2050.94	2071.87	1977.36	2166.92	2081.72	2038.98	2048.64	1954.38	2488.44	2442.35	2312.68	2247.78
2168	18	深圳市	1963.39	1876.99	1723.13	1941.04	1998.4	1547.69	1621.95	1824.64	2028.98	2105.36	1755.9	1863.57	1689.62	1712.48	1920.09	1716.38	1542.94	1448.8	1637.18	1426.42	1813.81	1534	1694.77	2011.87	2134.35	1989.42	2330.99	2452.92	1936.64	2123.93	2320.55	2034.59	2176.46	2349.49	2286.71	2212.89	2207.46	2124.47	2302.42	2231.85	2179.31	2169.94	2080.09	2642.77	2606.57	2470.64	2413.83
2169	18	广州市	1893.67	1810.88	1647.89	1877.86	1937.57	1473.11	1548.22	1751.56	1954.98	2038.27	1688.64	1795.12	1619.33	1630.63	1842.56	1638.1	1462.5	1367.37	1557.1	1339.39	1732.5	1448.61	1609.9	1928.88	2049.16	1897.14	2266.04	2394.25	1847.15	2043.41	2268.59	1984.54	2126.7	2302.22	2240.47	2167.66	2152.21	2073.66	2246.88	2181.88	2125.83	2109.9	2021.78	2593.47	2561.33	2423.14	2369.79
2170	18	深圳市	1963.39	1876.99	1723.13	1941.04	1998.4	1547.69	1621.95	1824.64	2028.98	2105.36	1755.9	1863.57	1689.62	1712.48	1920.09	1716.38	1542.94	1448.8	1637.18	1426.42	1813.81	1534	1694.77	2011.87	2134.35	1989.42	2330.99	2452.92	1936.64	2123.93	2320.55	2034.59	2176.46	2349.49	2286.71	2212.89	2207.46	2124.47	2302.42	2231.85	2179.31	2169.94	2080.09	2642.77	2606.57	2470.64	2413.83
2171	18	芜湖市	1016.37	908.028	846.13	952.911	998.079	685.698	739.437	915.378	1115.41	1135	800.848	911.627	764.645	925.266	1051.16	877.482	763.024	706.593	834.793	796.419	1004.98	841.935	960.813	1207.34	1353.61	1374.18	1343.96	1440.52	1259.18	1276.36	1295.72	1008.45	1150.01	1322.47	1259.93	1186.56	1188.07	1098.82	1283.21	1205.48	1156.8	1164.19	1069.49	1615.94	1580.3	1443.61	1388.39
2172	18	苏州市	1051.87	930.693	941.486	951.699	978.214	805.641	841.884	985.354	1169.78	1143.57	845.034	949.803	836.667	1056.78	1135.89	990.106	911.58	874.459	967.547	987.167	1121.74	1012.68	1109.28	1314.01	1463.15	1535.29	1327.37	1386.58	1408.22	1360.04	1212.83	925.079	1060.28	1216.95	1150.81	1074.05	1125.59	1016.16	1218.67	1115.28	1086.11	1129.11	1029.75	1514.79	1462.83	1337.19	1267.91
2173	18	绍兴市	1225.08	1106.06	1095.26	1131.27	1160.02	947.471	991.915	1148.62	1338.73	1322.34	1014.82	1121.83	998.097	1194.63	1294.92	1136.85	1038.98	989.115	1104.22	1083.92	1267.32	1125.84	1237.73	1465.01	1613.36	1656.59	1509.49	1569.66	1537.26	1520.38	1393.98	1106.9	1240.96	1394.43	1327.8	1250.63	1308.52	1197.8	1401.41	1295.73	1268.63	1312.12	1212.84	1692.27	1636.59	1514.06	1441.59
2174	18	泉州市	1677	1571.25	1483.84	1616.51	1659.58	1312.38	1376.49	1565.57	1769.26	1798.74	1461.48	1572.48	1417.25	1527.07	1690.11	1500.68	1354.31	1274.85	1440.22	1308.59	1619.02	1391.92	1538.51	1824.53	1963.97	1908.37	2006.93	2094.03	1820.34	1911.32	1933.36	1644.36	1782.43	1943.07	1877.26	1800.71	1836.72	1735.72	1931.31	1837.8	1801.09	1823	1726.47	2240.72	2189.77	2063.59	1994.82
2175	18	桂林市	1739.68	1677.66	1469.6	1757.82	1827.79	1304.15	1381.52	1582.7	1776.54	1894.95	1552.75	1650.15	1469.42	1413.37	1646.47	1442.44	1258.87	1160.79	1352.8	1095.73	1516.26	1213.06	1373.68	1698.49	1803.09	1603.07	2129.48	2286.35	1574.68	1826.18	2194.05	1924.4	2064.83	2248.2	2192.1	2125.12	2064.53	2008.11	2156.12	2117.96	2046.94	2000.31	1922.33	2525.88	2512.18	2366.09	2328.8
2176	18	宜春市	1328.98	1242.32	1094.87	1307.79	1367.23	918.939	991.585	1192.96	1398.09	1470.55	1121.06	1228.81	1055.66	1102.61	1295.68	1094.8	929.634	840.73	1021.62	850.472	1200.95	944.269	1099.06	1403.89	1535.29	1445.39	1696.78	1824.21	1367.35	1506.55	1703.09	1421.85	1564.03	1742.55	1682.55	1611.65	1583.95	1509.8	1678.35	1618.81	1559.04	1539.62	1451.96	2030.48	2004.1	1862.84	1815.09
2178	18	上海市	1095.19	971.779	1000.55	985.72	1006.27	870.993	903.371	1038.13	1217.16	1178.5	892.922	994.861	891.465	1122.7	1191.09	1052.54	981.46	947.695	1034.2	1063.32	1184.29	1085.86	1178.25	1373.42	1522.66	1605.56	1353.31	1399.98	1476.4	1413.77	1217.35	932.455	1063.7	1213	1146.02	1068.64	1138.09	1022.65	1229.65	1117.97	1096.14	1150.75	1050.89	1510.61	1452.68	1332.04	1257.75
2179	18	洛阳市	762.179	730.167	479.082	823.896	904.328	339.512	411.139	596.475	778.101	922.83	612.551	688.164	515.535	409.138	642.093	440.157	256.095	159.346	348.301	133.336	512.153	223.542	383.376	702.84	822.987	733.332	1156.99	1341.26	645.431	823.532	1301.35	1079.64	1203.28	1386.56	1344.7	1294.23	1159.04	1144.84	1240.36	1248.43	1157.07	1065.71	1008.02	1627.06	1643.15	1491.87	1484.75
2180	18	珠海市	2026.12	1943.21	1779.83	2009.87	2069.21	1605.19	1680.41	1883.8	2087.08	2170.67	1821.04	1927.56	1751.77	1760.47	1973.95	1769.31	1593.03	1497.53	1687.73	1466.08	1862.56	1576.48	1738.04	2058.04	2176.89	2017.16	2398.29	2525.49	1971.05	2173.73	2397.92	2113.14	2255.22	2429.8	2367.62	2294.35	2282.54	2202.55	2377.31	2310.49	2255.63	2241.4	2152.9	2721.89	2688.1	2550.83	2496
2181	18	广州市	1893.67	1810.88	1647.89	1877.86	1937.57	1473.11	1548.22	1751.56	1954.98	2038.27	1688.64	1795.12	1619.33	1630.63	1842.56	1638.1	1462.5	1367.37	1557.1	1339.39	1732.5	1448.61	1609.9	1928.88	2049.16	1897.14	2266.04	2394.25	1847.15	2043.41	2268.59	1984.54	2126.7	2302.22	2240.47	2167.66	2152.21	2073.66	2246.88	2181.88	2125.83	2109.9	2021.78	2593.47	2561.33	2423.14	2369.79
2182	18	南京市	944.835	831.221	798.499	868.789	908.94	649.278	694.363	856.757	1051.6	1054.95	730.843	840.343	705.597	897.016	999.89	838.714	743.988	700.038	806.736	807.43	969.106	837.984	942.708	1167.19	1315.37	1365.12	1257.25	1344.73	1242.37	1225.62	1193.95	905.759	1046.78	1217.43	1154.35	1080.48	1089.77	996.55	1184.78	1102.33	1056.81	1071.94	975.702	1511.88	1474.19	1338.63	1281.78
2183	18	深圳市	1963.39	1876.99	1723.13	1941.04	1998.4	1547.69	1621.95	1824.64	2028.98	2105.36	1755.9	1863.57	1689.62	1712.48	1920.09	1716.38	1542.94	1448.8	1637.18	1426.42	1813.81	1534	1694.77	2011.87	2134.35	1989.42	2330.99	2452.92	1936.64	2123.93	2320.55	2034.59	2176.46	2349.49	2286.71	2212.89	2207.46	2124.47	2302.42	2231.85	2179.31	2169.94	2080.09	2642.77	2606.57	2470.64	2413.83
2184	18	上海市	1095.19	971.779	1000.55	985.72	1006.27	870.993	903.371	1038.13	1217.16	1178.5	892.922	994.861	891.465	1122.7	1191.09	1052.54	981.46	947.695	1034.2	1063.32	1184.29	1085.86	1178.25	1373.42	1522.66	1605.56	1353.31	1399.98	1476.4	1413.77	1217.35	932.455	1063.7	1213	1146.02	1068.64	1138.09	1022.65	1229.65	1117.97	1096.14	1150.75	1050.89	1510.61	1452.68	1332.04	1257.75
2185	18	天水市	1126.05	1152.56	870.479	1250.39	1333.05	824.373	866.314	970.603	1070.46	1274.79	1064.53	1095.36	969.412	695.603	916.99	792.593	681.091	643.512	715.702	489.787	758.561	540.8	600.224	833.66	864.153	541.391	1481.56	1699.66	589.225	977.939	1725.49	1559.17	1661.26	1832.01	1803.54	1767.58	1581.6	1605.98	1645.1	1696.84	1594.98	1463.11	1435.44	2024.75	2068.05	1920.53	1937.76
2186	18	北京市	0	126.85	285.055	172.123	236.237	436.036	358.801	167.703	139.134	161.009	215.605	104.762	274.502	432.046	231.442	345.05	513.449	604.203	436.824	728.883	373.175	622.822	525.879	419.035	539.837	820.06	394.912	587.493	670.989	372.914	602.368	499.055	562.051	716.088	697.878	678.307	460.697	514.317	519.149	587.284	482.327	337.354	324.605	900.268	942.602	796.559	823.8
2187	18	广州市	1893.67	1810.88	1647.89	1877.86	1937.57	1473.11	1548.22	1751.56	1954.98	2038.27	1688.64	1795.12	1619.33	1630.63	1842.56	1638.1	1462.5	1367.37	1557.1	1339.39	1732.5	1448.61	1609.9	1928.88	2049.16	1897.14	2266.04	2394.25	1847.15	2043.41	2268.59	1984.54	2126.7	2302.22	2240.47	2167.66	2152.21	2073.66	2246.88	2181.88	2125.83	2109.9	2021.78	2593.47	2561.33	2423.14	2369.79
2189	18	南阳市	876.211	830.353	599.065	919.698	997.133	441.852	518.187	714.34	904.292	1035.14	707.966	794.28	615.596	547.315	774.033	569.613	386.463	288.492	480.932	263.893	650.116	364.087	524.323	843.147	963.929	860.708	1270.38	1444.91	781.121	961.812	1387.79	1149.25	1279.47	1464.65	1418.39	1362.8	1248.26	1220.84	1333.57	1327.46	1241.32	1164.04	1098.72	1717.47	1725.24	1574.37	1558.86
2190	18	成都市	1548.88	1552.67	1273.2	1650.69	1733.74	1181.77	1241.18	1384.53	1513.32	1705.24	1448.03	1500.64	1349.1	1119.74	1358.81	1204.4	1055.06	986.302	1115.7	835.617	1198.79	928.669	1032.58	1299.8	1338.97	1012.52	1924.06	2134.18	1064.47	1444.84	2133.14	1933.3	2049.95	2229.25	2192.71	2147.2	1988.59	1992.33	2060.98	2091.41	1994.37	1879.89	1838.28	2446.93	2477.79	2327.42	2331.26
2191	18	深圳市	1963.39	1876.99	1723.13	1941.04	1998.4	1547.69	1621.95	1824.64	2028.98	2105.36	1755.9	1863.57	1689.62	1712.48	1920.09	1716.38	1542.94	1448.8	1637.18	1426.42	1813.81	1534	1694.77	2011.87	2134.35	1989.42	2330.99	2452.92	1936.64	2123.93	2320.55	2034.59	2176.46	2349.49	2286.71	2212.89	2207.46	2124.47	2302.42	2231.85	2179.31	2169.94	2080.09	2642.77	2606.57	2470.64	2413.83
2192	18	广州市	1893.67	1810.88	1647.89	1877.86	1937.57	1473.11	1548.22	1751.56	1954.98	2038.27	1688.64	1795.12	1619.33	1630.63	1842.56	1638.1	1462.5	1367.37	1557.1	1339.39	1732.5	1448.61	1609.9	1928.88	2049.16	1897.14	2266.04	2394.25	1847.15	2043.41	2268.59	1984.54	2126.7	2302.22	2240.47	2167.66	2152.21	2073.66	2246.88	2181.88	2125.83	2109.9	2021.78	2593.47	2561.33	2423.14	2369.79
2193	18	济宁市	536.983	440.124	369.421	504.703	567.871	237.545	267.924	429.611	629.762	669.369	322.644	433.219	278.693	488.655	569.963	416.344	365.545	365.973	402.349	515.788	548.074	493.054	552.814	740.701	889.661	981.732	893.268	1027.3	845.98	795.705	931.956	674.166	810.063	995.544	944.787	884.97	800.576	751.993	892.193	861.09	784.443	741.058	659.111	1264.22	1259.07	1110.01	1084.7
2194	18	武汉市	1080.77	1002.79	835.809	1075.63	1141.12	660.322	734.788	937.881	1141.78	1227.98	879.039	983.57	806.271	837.544	1034.13	831.827	664.687	575.676	757.027	593.19	936.145	681.815	834.892	1138.83	1270.33	1192.49	1458.54	1600.63	1107.71	1242.69	1498.74	1227.66	1368.18	1551.45	1495.51	1429.04	1371.47	1311.59	1464.12	1421.44	1352.02	1314.3	1232.16	1830.13	1815.44	1669.41	1632.56
2195	18	上海市	1095.19	971.779	1000.55	985.72	1006.27	870.993	903.371	1038.13	1217.16	1178.5	892.922	994.861	891.465	1122.7	1191.09	1052.54	981.46	947.695	1034.2	1063.32	1184.29	1085.86	1178.25	1373.42	1522.66	1605.56	1353.31	1399.98	1476.4	1413.77	1217.35	932.455	1063.7	1213	1146.02	1068.64	1138.09	1022.65	1229.65	1117.97	1096.14	1150.75	1050.89	1510.61	1452.68	1332.04	1257.75
2196	18	丽水市	1364.24	1251.23	1201.87	1287.18	1323.8	1040.3	1095.13	1269.71	1468.03	1474.52	1149.62	1259.61	1118.64	1276.06	1406.84	1232.13	1109.93	1045.34	1185.94	1115.1	1358.56	1176.12	1305.4	1561.83	1707.35	1708.06	1673.27	1748.15	1600.86	1632.09	1581.16	1292.56	1429.34	1587.78	1521.72	1444.99	1488.84	1383.86	1582.86	1484.55	1451.42	1482.6	1384.59	1885.57	1833.48	1708.09	1638.51
2197	18	深圳市	1963.39	1876.99	1723.13	1941.04	1998.4	1547.69	1621.95	1824.64	2028.98	2105.36	1755.9	1863.57	1689.62	1712.48	1920.09	1716.38	1542.94	1448.8	1637.18	1426.42	1813.81	1534	1694.77	2011.87	2134.35	1989.42	2330.99	2452.92	1936.64	2123.93	2320.55	2034.59	2176.46	2349.49	2286.71	2212.89	2207.46	2124.47	2302.42	2231.85	2179.31	2169.94	2080.09	2642.77	2606.57	2470.64	2413.83
2198	18	梅州市	1779.48	1684.04	1558.29	1740.44	1792.08	1382.67	1453.25	1651.82	1857.42	1913.44	1566.91	1676.88	1509.67	1572.42	1761.27	1562.24	1399.29	1310.65	1490.85	1314.86	1670.38	1412.34	1568.36	1873.67	2005.14	1902.88	2132.56	2240.03	1832.12	1974.67	2095.55	1807.4	1948.27	2116.89	2052.77	1977.69	1988.8	1898.21	2083.94	2003.83	1957.49	1961.03	1867.98	2412.57	2370.45	2238.08	2176.47
2199	18	金华市	1273.63	1157.9	1125.35	1189.55	1223.16	969.626	1019.83	1186.8	1381.85	1378.63	1060.43	1169.4	1035.58	1211.64	1328.37	1160.97	1050.05	992.478	1121.1	1075.34	1289.65	1126.79	1247.8	1490.69	1637.8	1659.49	1572.94	1642.46	1545.98	1554.11	1472.65	1184.39	1320.45	1477.69	1411.5	1334.67	1382.42	1275.61	1476.11	1375.56	1344.19	1379.61	1281.06	1775.53	1722.76	1597.87	1527.77
2201	18	南通市	981.737	858.292	892.153	872.919	894.961	768.322	796.941	926.558	1104.11	1065.6	780.092	881.56	780.884	1020.02	1080.36	946.583	884.431	857.171	932.55	980.531	1078.21	994.712	1079.34	1264.82	1414.02	1507.94	1242.87	1295.54	1375.91	1302.32	1118.73	831.621	965.829	1121.23	1054.98	978.132	1034.06	922.497	1126.61	1020.68	993.635	1041.94	942.25	1419.09	1366.68	1241.34	1171.75
2202	18	乌鲁木齐市	2390.01	2498.19	2315.7	2562.02	2616.49	2400.82	2389.22	2335.51	2255.48	2442.14	2494.8	2442.82	2443.22	2154.46	2184.32	2243.72	2276.77	2308.06	2236.48	2205.78	2119.98	2169.85	2084.64	1980.62	1850.21	1655.86	2496.45	2695.96	1796.12	2022.26	2865.71	2877.85	2900.95	2994.45	3007.57	3017.92	2764	2868.61	2766.16	2903.55	2807.44	2634.56	2678.6	3011.16	3115.45	3016.22	3093.15
2203	17	绍兴市	1225.08	1106.06	1095.26	1131.27	1160.02	947.471	991.915	1148.62	1338.73	1322.34	1014.82	1121.83	998.097	1194.63	1294.92	1136.85	1038.98	989.115	1104.22	1083.92	1267.32	1125.84	1237.73	1465.01	1613.36	1656.59	1509.49	1569.66	1537.26	1520.38	1393.98	1106.9	1240.96	1394.43	1327.8	1250.63	1308.52	1197.8	1401.41	1295.73	1268.63	1312.12	1212.84	1692.27	1636.59	1514.06	1441.59
2204	17	大连市	499.055	420.035	692.258	331.853	263.887	751.715	696.735	609.066	625.604	439.837	494.639	480.93	590.776	876.823	726.588	773.657	884.754	947.047	843.759	1099.78	848.078	1021.39	974.407	917.942	1032.57	1315.66	490.273	472.834	1165.16	856.101	289.067	0	142.226	323.825	270.627	214.591	213.853	91.3551	299.556	197.355	165.947	282.501	205.733	608.985	587.928	442.214	410.623
2205	17	乌鲁木齐市	2390.01	2498.19	2315.7	2562.02	2616.49	2400.82	2389.22	2335.51	2255.48	2442.14	2494.8	2442.82	2443.22	2154.46	2184.32	2243.72	2276.77	2308.06	2236.48	2205.78	2119.98	2169.85	2084.64	1980.62	1850.21	1655.86	2496.45	2695.96	1796.12	2022.26	2865.71	2877.85	2900.95	2994.45	3007.57	3017.92	2764	2868.61	2766.16	2903.55	2807.44	2634.56	2678.6	3011.16	3115.45	3016.22	3093.15
2206	17	嘉兴市	1136.88	1016.21	1019.97	1037.98	1064.5	879.237	918.8	1067.28	1253.62	1229.76	928.987	1034.47	917.829	1129.2	1216.45	1065.96	979.467	936.842	1039.36	1042.1	1197.29	1074.77	1177.97	1391.78	1540.72	1601.55	1413.58	1470.93	1477.51	1441.17	1294.57	1007.57	1141.55	1295.38	1228.82	1151.73	1209.63	1098.43	1302.36	1196.32	1169.49	1214.87	1115.42	1593.24	1538.39	1415.13	1343.39
2207	17	克拉玛依市	2598.54	2711.38	2544.64	2769.58	2819.28	2639.54	2623.2	2556.16	2461.6	2638.38	2716.77	2658	2670.99	2390.34	2401.83	2475.64	2520.32	2556.92	2474.74	2461.13	2348.98	2419.01	2325.33	2197.88	2061.37	1896.5	2673.2	2862.6	2031.61	2226.87	3044.27	3077.37	3090.52	3172.1	3190.02	3205.8	2950.69	3061.77	2945.5	3089.09	2996.38	2824.17	2874.95	3166.06	3275.26	3184.92	3267.35
2208	17	合肥市	941.384	838.246	757.047	890.263	941.186	592.771	649.76	831.849	1034.31	1067.06	726.041	837.031	682.348	828.915	963.023	784.542	665.012	607.11	738.61	697.373	910.667	742.261	862.335	1114.08	1259.46	1274.6	1282.46	1391.46	1160.3	1187.37	1259.06	975.46	1117.68	1295.01	1234.62	1163.52	1144.45	1064.24	1239.42	1172.72	1116.73	1110.67	1018.75	1584.44	1556.14	1415.52	1366.95
2209	17	广州市	1893.67	1810.88	1647.89	1877.86	1937.57	1473.11	1548.22	1751.56	1954.98	2038.27	1688.64	1795.12	1619.33	1630.63	1842.56	1638.1	1462.5	1367.37	1557.1	1339.39	1732.5	1448.61	1609.9	1928.88	2049.16	1897.14	2266.04	2394.25	1847.15	2043.41	2268.59	1984.54	2126.7	2302.22	2240.47	2167.66	2152.21	2073.66	2246.88	2181.88	2125.83	2109.9	2021.78	2593.47	2561.33	2423.14	2369.79
2210	17	深圳市	1963.39	1876.99	1723.13	1941.04	1998.4	1547.69	1621.95	1824.64	2028.98	2105.36	1755.9	1863.57	1689.62	1712.48	1920.09	1716.38	1542.94	1448.8	1637.18	1426.42	1813.81	1534	1694.77	2011.87	2134.35	1989.42	2330.99	2452.92	1936.64	2123.93	2320.55	2034.59	2176.46	2349.49	2286.71	2212.89	2207.46	2124.47	2302.42	2231.85	2179.31	2169.94	2080.09	2642.77	2606.57	2470.64	2413.83
2212	17	汕头市	1876.05	1778.09	1659.88	1831.76	1881.09	1484.61	1554.26	1751.49	1957.02	2007.37	1662.47	1772.87	1607.89	1678.09	1863.69	1665.82	1504.76	1416.98	1595.78	1423.53	1775.46	1520.19	1675.6	1979.23	2111.68	2012.28	2223.93	2325.42	1940.83	2078.49	2175.05	1886.22	2026.17	2191.67	2126.75	2050.94	2071.87	1977.36	2166.92	2081.72	2038.98	2048.64	1954.38	2488.44	2442.35	2312.68	2247.78
2213	17	深圳市	1963.39	1876.99	1723.13	1941.04	1998.4	1547.69	1621.95	1824.64	2028.98	2105.36	1755.9	1863.57	1689.62	1712.48	1920.09	1716.38	1542.94	1448.8	1637.18	1426.42	1813.81	1534	1694.77	2011.87	2134.35	1989.42	2330.99	2452.92	1936.64	2123.93	2320.55	2034.59	2176.46	2349.49	2286.71	2212.89	2207.46	2124.47	2302.42	2231.85	2179.31	2169.94	2080.09	2642.77	2606.57	2470.64	2413.83
2214	17	杭州市	1178.17	1063.71	1026.67	1098.14	1134.4	870.902	921.083	1088.96	1284.85	1286.02	964.324	1073.73	937.721	1113.37	1229.89	1062.21	952.559	896.637	1022.82	983.565	1190.96	1031.74	1150.6	1391.91	1539.05	1564.15	1483.88	1560.21	1449.16	1455.61	1396.64	1107.67	1245.73	1407.67	1342.29	1266.16	1301.57	1199.02	1395.87	1301.12	1265.04	1293.47	1195.63	1705.03	1657.06	1528.47	1462.43
2215	17	深圳市	1963.39	1876.99	1723.13	1941.04	1998.4	1547.69	1621.95	1824.64	2028.98	2105.36	1755.9	1863.57	1689.62	1712.48	1920.09	1716.38	1542.94	1448.8	1637.18	1426.42	1813.81	1534	1694.77	2011.87	2134.35	1989.42	2330.99	2452.92	1936.64	2123.93	2320.55	2034.59	2176.46	2349.49	2286.71	2212.89	2207.46	2124.47	2302.42	2231.85	2179.31	2169.94	2080.09	2642.77	2606.57	2470.64	2413.83
2216	17	郑州市	671.068	622.69	399.584	712.368	790.346	235.284	312.295	512.022	707.791	829.016	500.486	587.087	407.987	384.991	587.265	382.462	211.642	129.493	303.935	228.276	482.926	260.169	393.212	686.096	820.275	792.92	1064.31	1237.25	684.333	790.335	1183.02	951.705	1078.7	1263.19	1219	1166.11	1042.54	1020.1	1126.95	1125.46	1037.16	956.561	892.487	1511.7	1522.27	1371.15	1359.38
2217	17	莆田市	1656.36	1547.81	1472.51	1589.42	1629.64	1303.23	1365.01	1550.31	1752.67	1773.95	1440.78	1551.64	1400.79	1524.16	1678.9	1493.12	1352.42	1276.14	1436.2	1318.07	1613.95	1396.9	1540.03	1819.34	1960.67	1918.47	1978.23	2058.79	1825.88	1901.7	1893.28	1604.64	1741.47	1899.21	1832.96	1756.06	1800.08	1695.95	1894.29	1796.66	1763.14	1790.86	1693.47	2197.06	2143.34	2019.33	1948.33
2218	17	深圳市	1963.39	1876.99	1723.13	1941.04	1998.4	1547.69	1621.95	1824.64	2028.98	2105.36	1755.9	1863.57	1689.62	1712.48	1920.09	1716.38	1542.94	1448.8	1637.18	1426.42	1813.81	1534	1694.77	2011.87	2134.35	1989.42	2330.99	2452.92	1936.64	2123.93	2320.55	2034.59	2176.46	2349.49	2286.71	2212.89	2207.46	2124.47	2302.42	2231.85	2179.31	2169.94	2080.09	2642.77	2606.57	2470.64	2413.83
2221	17	苏州市	1051.87	930.693	941.486	951.699	978.214	805.641	841.884	985.354	1169.78	1143.57	845.034	949.803	836.667	1056.78	1135.89	990.106	911.58	874.459	967.547	987.167	1121.74	1012.68	1109.28	1314.01	1463.15	1535.29	1327.37	1386.58	1408.22	1360.04	1212.83	925.079	1060.28	1216.95	1150.81	1074.05	1125.59	1016.16	1218.67	1115.28	1086.11	1129.11	1029.75	1514.79	1462.83	1337.19	1267.91
2222	17	福州市	1594.39	1484.31	1416.7	1523.94	1562.75	1249.22	1309.24	1491.76	1693.08	1709.56	1378.96	1489.62	1341.63	1474.48	1622.94	1439.97	1303.83	1230.28	1385.79	1279.19	1562.48	1353.89	1493.87	1767.56	1910.19	1879.17	1911.78	1989.51	1782.7	1846.64	1822.4	1533.92	1670.36	1827.36	1761.02	1684.06	1730.35	1625.2	1824.39	1725.49	1692.96	1722.9	1625.19	2125.23	2071	1947.38	1875.99
2223	17	镇江市	949.45	832.358	819.428	863.556	898.827	677.373	717.481	870.699	1061.23	1052.47	737.827	845.674	720.284	927.52	1017.67	864.253	779.511	740.896	837.8	853.89	995.514	879.11	977.644	1190.65	1339.46	1402.74	1248.37	1326.45	1276.95	1242.94	1168.25	879.287	1019.1	1186.23	1122.16	1047.31	1068.99	970.504	1163.64	1074.65	1033.89	1058.12	960.524	1482.17	1440.52	1307.42	1247.11
2224	17	绍兴市	1225.08	1106.06	1095.26	1131.27	1160.02	947.471	991.915	1148.62	1338.73	1322.34	1014.82	1121.83	998.097	1194.63	1294.92	1136.85	1038.98	989.115	1104.22	1083.92	1267.32	1125.84	1237.73	1465.01	1613.36	1656.59	1509.49	1569.66	1537.26	1520.38	1393.98	1106.9	1240.96	1394.43	1327.8	1250.63	1308.52	1197.8	1401.41	1295.73	1268.63	1312.12	1212.84	1692.27	1636.59	1514.06	1441.59
2225	17	濮阳市	497.201	428.059	269.222	511.679	586.609	106.309	161.793	357.788	563.329	647.312	303.224	402.05	222.783	356.49	475.608	296.991	225.271	233.79	267.586	388.643	426.368	354.742	414.582	626.767	773.882	843.675	880.635	1040.21	710.454	698.625	974.863	740.829	868.066	1052.79	1008.14	955.283	835.793	809.442	922.191	915.244	828.356	756.157	686.915	1304.89	1312.6	1161.63	1148.55
2226	17	宣城市	1080.25	968.062	922.231	1006.87	1047.05	765.387	816.314	986.666	1184.13	1192.57	865.505	975.578	835.476	1007.62	1126.04	956.809	847.11	792.387	917.072	883.006	1085.37	928.079	1045.29	1286.58	1433.57	1460.1	1395.44	1481.09	1344.07	1351.66	1326.24	1037.41	1177.53	1345.02	1280.91	1205.98	1224.97	1128.54	1319.83	1233.09	1190.86	1209.55	1112.96	1640.92	1599.07	1466.2	1405.49
2227	17	深圳市	1963.39	1876.99	1723.13	1941.04	1998.4	1547.69	1621.95	1824.64	2028.98	2105.36	1755.9	1863.57	1689.62	1712.48	1920.09	1716.38	1542.94	1448.8	1637.18	1426.42	1813.81	1534	1694.77	2011.87	2134.35	1989.42	2330.99	2452.92	1936.64	2123.93	2320.55	2034.59	2176.46	2349.49	2286.71	2212.89	2207.46	2124.47	2302.42	2231.85	2179.31	2169.94	2080.09	2642.77	2606.57	2470.64	2413.83
2228	17	厦门市	1733.78	1628.82	1537.59	1674.91	1718.52	1365.4	1430.36	1620.7	1824.75	1856.58	1518.35	1629.35	1472.86	1577.23	1743.71	1552.91	1404.13	1323.21	1490.96	1352.45	1670.11	1438.22	1586.5	1875.55	2014.07	1951.3	2065.59	2153.67	1865.97	1964.21	1993.34	1704.34	1842.42	2003.02	1937.19	1860.61	1896.52	1795.69	1991.12	1897.79	1860.98	1882.27	1785.87	2300.69	2249.55	2123.53	2054.59
2229	17	福州市	1594.39	1484.31	1416.7	1523.94	1562.75	1249.22	1309.24	1491.76	1693.08	1709.56	1378.96	1489.62	1341.63	1474.48	1622.94	1439.97	1303.83	1230.28	1385.79	1279.19	1562.48	1353.89	1493.87	1767.56	1910.19	1879.17	1911.78	1989.51	1782.7	1846.64	1822.4	1533.92	1670.36	1827.36	1761.02	1684.06	1730.35	1625.2	1824.39	1725.49	1692.96	1722.9	1625.19	2125.23	2071	1947.38	1875.99
2230	17	合肥市	941.384	838.246	757.047	890.263	941.186	592.771	649.76	831.849	1034.31	1067.06	726.041	837.031	682.348	828.915	963.023	784.542	665.012	607.11	738.61	697.373	910.667	742.261	862.335	1114.08	1259.46	1274.6	1282.46	1391.46	1160.3	1187.37	1259.06	975.46	1117.68	1295.01	1234.62	1163.52	1144.45	1064.24	1239.42	1172.72	1116.73	1110.67	1018.75	1584.44	1556.14	1415.52	1366.95
2231	17	沈阳市	602.368	580.464	861.295	482.569	399.755	962.675	895.946	755.231	689.462	471.67	689.889	633.499	788.447	1029.89	827.463	934.813	1078.94	1155.43	1019.15	1299.27	975.488	1205.4	1125.79	986.313	1069.27	1401.25	371.136	230.352	1257.73	886.85	0	289.067	153.993	128.945	153.183	202.195	144.631	197.761	99.7344	102.065	147.587	267.134	295.114	332.273	344.666	195.129	232.955
2232	17	长春市	900.268	899.328	1174.21	803.581	722.74	1287.6	1218.29	1062.56	961.623	750.407	1014.51	947.841	1111.94	1332.3	1110.99	1242.92	1397.37	1477.94	1331.34	1617.52	1266.92	1518.43	1425.36	1243.13	1299.98	1655.54	568.763	341.379	1520.49	1123.61	332.273	608.985	466.779	297.873	364.588	442.01	469.211	520.744	387.437	411.734	479.834	567.166	619.426	0	124.252	178.996	270.712
2233	17	梅州市	1779.48	1684.04	1558.29	1740.44	1792.08	1382.67	1453.25	1651.82	1857.42	1913.44	1566.91	1676.88	1509.67	1572.42	1761.27	1562.24	1399.29	1310.65	1490.85	1314.86	1670.38	1412.34	1568.36	1873.67	2005.14	1902.88	2132.56	2240.03	1832.12	1974.67	2095.55	1807.4	1948.27	2116.89	2052.77	1977.69	1988.8	1898.21	2083.94	2003.83	1957.49	1961.03	1867.98	2412.57	2370.45	2238.08	2176.47
2234	17	烟台市	502.67	379.464	568.958	349.801	346.665	562.335	530.424	531.22	641.223	536.086	374.107	428.382	443.395	752.355	683.242	649.879	707.17	747.005	694.09	903.55	757.751	847.937	843.86	887.26	1025.11	1239.31	685.626	734.831	1089.18	871.281	576.116	289.258	431.343	608.901	550.026	481.892	475.205	379.199	569.499	486.603	439.45	480.175	380.263	898.089	871.369	729.085	685.618
2235	17	厦门市	1733.78	1628.82	1537.59	1674.91	1718.52	1365.4	1430.36	1620.7	1824.75	1856.58	1518.35	1629.35	1472.86	1577.23	1743.71	1552.91	1404.13	1323.21	1490.96	1352.45	1670.11	1438.22	1586.5	1875.55	2014.07	1951.3	2065.59	2153.67	1865.97	1964.21	1993.34	1704.34	1842.42	2003.02	1937.19	1860.61	1896.52	1795.69	1991.12	1897.79	1860.98	1882.27	1785.87	2300.69	2249.55	2123.53	2054.59
2236	17	杭州市	1178.17	1063.71	1026.67	1098.14	1134.4	870.902	921.083	1088.96	1284.85	1286.02	964.324	1073.73	937.721	1113.37	1229.89	1062.21	952.559	896.637	1022.82	983.565	1190.96	1031.74	1150.6	1391.91	1539.05	1564.15	1483.88	1560.21	1449.16	1455.61	1396.64	1107.67	1245.73	1407.67	1342.29	1266.16	1301.57	1199.02	1395.87	1301.12	1265.04	1293.47	1195.63	1705.03	1657.06	1528.47	1462.43
2237	17	烟台市	502.67	379.464	568.958	349.801	346.665	562.335	530.424	531.22	641.223	536.086	374.107	428.382	443.395	752.355	683.242	649.879	707.17	747.005	694.09	903.55	757.751	847.937	843.86	887.26	1025.11	1239.31	685.626	734.831	1089.18	871.281	576.116	289.258	431.343	608.901	550.026	481.892	475.205	379.199	569.499	486.603	439.45	480.175	380.263	898.089	871.369	729.085	685.618
2238	17	深圳市	1963.39	1876.99	1723.13	1941.04	1998.4	1547.69	1621.95	1824.64	2028.98	2105.36	1755.9	1863.57	1689.62	1712.48	1920.09	1716.38	1542.94	1448.8	1637.18	1426.42	1813.81	1534	1694.77	2011.87	2134.35	1989.42	2330.99	2452.92	1936.64	2123.93	2320.55	2034.59	2176.46	2349.49	2286.71	2212.89	2207.46	2124.47	2302.42	2231.85	2179.31	2169.94	2080.09	2642.77	2606.57	2470.64	2413.83
2239	17	南通市	981.737	858.292	892.153	872.919	894.961	768.322	796.941	926.558	1104.11	1065.6	780.092	881.56	780.884	1020.02	1080.36	946.583	884.431	857.171	932.55	980.531	1078.21	994.712	1079.34	1264.82	1414.02	1507.94	1242.87	1295.54	1375.91	1302.32	1118.73	831.621	965.829	1121.23	1054.98	978.132	1034.06	922.497	1126.61	1020.68	993.635	1041.94	942.25	1419.09	1366.68	1241.34	1171.75
2240	17	成都市	1548.88	1552.67	1273.2	1650.69	1733.74	1181.77	1241.18	1384.53	1513.32	1705.24	1448.03	1500.64	1349.1	1119.74	1358.81	1204.4	1055.06	986.302	1115.7	835.617	1198.79	928.669	1032.58	1299.8	1338.97	1012.52	1924.06	2134.18	1064.47	1444.84	2133.14	1933.3	2049.95	2229.25	2192.71	2147.2	1988.59	1992.33	2060.98	2091.41	1994.37	1879.89	1838.28	2446.93	2477.79	2327.42	2331.26
2241	17	潍坊市	466.895	341.792	446.202	359.316	394.468	404.987	386.06	440.021	595.095	550.535	280.564	370.505	318.402	618.728	598.323	521.413	550.583	581.754	550.302	737.855	641.684	690.242	704.3	797.782	943.161	1116.55	743.361	836.672	969.506	808.548	709.83	436.592	576.716	760.385	705.945	642.555	589.912	520.216	684.663	630.052	564.766	558.769	464.512	1039.81	1024.51	877.966	844.569
2242	17	济南市	401.166	295.885	296.485	357.054	420.853	239.077	222.89	320.512	507.338	525.17	185.956	296.405	175.864	458.044	474.354	365.131	384.72	421.017	385.801	577.57	491.32	524.784	540.532	663.788	812.258	958.164	746.441	880.381	813.375	696.131	792.577	547.045	677.779	863.262	816.102	760.987	658.041	619.209	748.352	726.8	645.06	594.019	514.03	1124.55	1125.19	974.933	956.562
2243	17	深圳市	1963.39	1876.99	1723.13	1941.04	1998.4	1547.69	1621.95	1824.64	2028.98	2105.36	1755.9	1863.57	1689.62	1712.48	1920.09	1716.38	1542.94	1448.8	1637.18	1426.42	1813.81	1534	1694.77	2011.87	2134.35	1989.42	2330.99	2452.92	1936.64	2123.93	2320.55	2034.59	2176.46	2349.49	2286.71	2212.89	2207.46	2124.47	2302.42	2231.85	2179.31	2169.94	2080.09	2642.77	2606.57	2470.64	2413.83
2244	17	杭州市	1178.17	1063.71	1026.67	1098.14	1134.4	870.902	921.083	1088.96	1284.85	1286.02	964.324	1073.73	937.721	1113.37	1229.89	1062.21	952.559	896.637	1022.82	983.565	1190.96	1031.74	1150.6	1391.91	1539.05	1564.15	1483.88	1560.21	1449.16	1455.61	1396.64	1107.67	1245.73	1407.67	1342.29	1266.16	1301.57	1199.02	1395.87	1301.12	1265.04	1293.47	1195.63	1705.03	1657.06	1528.47	1462.43
2245	17	苏州市	1051.87	930.693	941.486	951.699	978.214	805.641	841.884	985.354	1169.78	1143.57	845.034	949.803	836.667	1056.78	1135.89	990.106	911.58	874.459	967.547	987.167	1121.74	1012.68	1109.28	1314.01	1463.15	1535.29	1327.37	1386.58	1408.22	1360.04	1212.83	925.079	1060.28	1216.95	1150.81	1074.05	1125.59	1016.16	1218.67	1115.28	1086.11	1129.11	1029.75	1514.79	1462.83	1337.19	1267.91
2246	17	泸州市	1636	1616.56	1351.41	1711.51	1792.46	1227.6	1297.08	1468.31	1625.11	1796.64	1500.75	1571.39	1403.11	1226.51	1474.12	1294.65	1123.38	1037.94	1200.69	907.674	1318.51	1019.21	1152.74	1453.58	1517.69	1227.99	2026.14	2222.1	1251.39	1596.82	2189.81	1961.62	2089.14	2273.38	2229.47	2175.73	2047.44	2030.55	2127.96	2135.47	2045.3	1951.61	1896.36	2515.05	2531.24	2379.98	2369.87
2247	17	杭州市	1178.17	1063.71	1026.67	1098.14	1134.4	870.902	921.083	1088.96	1284.85	1286.02	964.324	1073.73	937.721	1113.37	1229.89	1062.21	952.559	896.637	1022.82	983.565	1190.96	1031.74	1150.6	1391.91	1539.05	1564.15	1483.88	1560.21	1449.16	1455.61	1396.64	1107.67	1245.73	1407.67	1342.29	1266.16	1301.57	1199.02	1395.87	1301.12	1265.04	1293.47	1195.63	1705.03	1657.06	1528.47	1462.43
2248	17	威海市	592.248	473.082	674.303	430.046	410.301	665.784	635.713	633.183	731.381	606.131	477.969	525.435	549.026	858.001	782.881	755.409	811.018	847.861	799.581	1004.24	862.145	951.657	949.542	986.785	1122.33	1343.89	728.805	746.186	1193.51	964.074	562.45	276.166	409.84	572.695	508.845	434.789	484.469	366.514	574.308	464.954	440.52	517.319	419.609	869.004	828.527	693.877	636.737
2249	17	中山市	1987.08	1904.34	1740.73	1971.19	2030.71	1566.09	1641.3	1844.7	2047.98	2131.74	1782.11	1888.58	1712.73	1721.67	1934.9	1730.29	1554.11	1458.67	1648.8	1427.9	1823.73	1538.06	1699.57	2019.37	2138.52	1980.55	2359.47	2487.17	1933.52	2134.85	2360.35	2075.83	2217.95	2392.87	2330.84	2257.73	2244.59	2165.14	2339.32	2273.18	2217.88	2202.97	2114.63	2684.66	2651.46	2513.86	2459.55
2250	17	台州市	1341.09	1221.57	1211.26	1245.06	1271.88	1061.94	1107.55	1265.26	1455.27	1436.61	1131.24	1238.02	1114.7	1307.95	1411.34	1251.87	1150.29	1097.34	1217.44	1186.3	1382.02	1233.12	1348.84	1580.45	1728.62	1765.07	1620.88	1675.13	1648.04	1636.85	1494.16	1208.92	1340.53	1488.83	1421.67	1344.17	1413.43	1299.27	1505.48	1394.79	1372.16	1421.54	1321.96	1786.18	1725.79	1607.41	1531.13
2251	17	湘潭市	1429.88	1359.34	1170.28	1435.5	1502.77	998.794	1075.6	1279.08	1478.82	1581.38	1234.73	1336.14	1156.4	1138.86	1358.45	1153.18	973.802	877.151	1068.73	842.642	1241.39	952.733	1114.35	1435.05	1553.13	1405.47	1814.15	1962.23	1351.05	1553.01	1862.34	1590.09	1731	1913.73	1857	1789.47	1734.98	1674.65	1827.45	1784.49	1715.66	1675.85	1594.99	2193.61	2177.52	2032.14	1993.23
2252	17	上海市	1095.19	971.779	1000.55	985.72	1006.27	870.993	903.371	1038.13	1217.16	1178.5	892.922	994.861	891.465	1122.7	1191.09	1052.54	981.46	947.695	1034.2	1063.32	1184.29	1085.86	1178.25	1373.42	1522.66	1605.56	1353.31	1399.98	1476.4	1413.77	1217.35	932.455	1063.7	1213	1146.02	1068.64	1138.09	1022.65	1229.65	1117.97	1096.14	1150.75	1050.89	1510.61	1452.68	1332.04	1257.75
2253	17	成都市	1548.88	1552.67	1273.2	1650.69	1733.74	1181.77	1241.18	1384.53	1513.32	1705.24	1448.03	1500.64	1349.1	1119.74	1358.81	1204.4	1055.06	986.302	1115.7	835.617	1198.79	928.669	1032.58	1299.8	1338.97	1012.52	1924.06	2134.18	1064.47	1444.84	2133.14	1933.3	2049.95	2229.25	2192.71	2147.2	1988.59	1992.33	2060.98	2091.41	1994.37	1879.89	1838.28	2446.93	2477.79	2327.42	2331.26
2254	17	烟台市	502.67	379.464	568.958	349.801	346.665	562.335	530.424	531.22	641.223	536.086	374.107	428.382	443.395	752.355	683.242	649.879	707.17	747.005	694.09	903.55	757.751	847.937	843.86	887.26	1025.11	1239.31	685.626	734.831	1089.18	871.281	576.116	289.258	431.343	608.901	550.026	481.892	475.205	379.199	569.499	486.603	439.45	480.175	380.263	898.089	871.369	729.085	685.618
2255	17	苏州市	1051.87	930.693	941.486	951.699	978.214	805.641	841.884	985.354	1169.78	1143.57	845.034	949.803	836.667	1056.78	1135.89	990.106	911.58	874.459	967.547	987.167	1121.74	1012.68	1109.28	1314.01	1463.15	1535.29	1327.37	1386.58	1408.22	1360.04	1212.83	925.079	1060.28	1216.95	1150.81	1074.05	1125.59	1016.16	1218.67	1115.28	1086.11	1129.11	1029.75	1514.79	1462.83	1337.19	1267.91
2256	17	深圳市	1963.39	1876.99	1723.13	1941.04	1998.4	1547.69	1621.95	1824.64	2028.98	2105.36	1755.9	1863.57	1689.62	1712.48	1920.09	1716.38	1542.94	1448.8	1637.18	1426.42	1813.81	1534	1694.77	2011.87	2134.35	1989.42	2330.99	2452.92	1936.64	2123.93	2320.55	2034.59	2176.46	2349.49	2286.71	2212.89	2207.46	2124.47	2302.42	2231.85	2179.31	2169.94	2080.09	2642.77	2606.57	2470.64	2413.83
2258	17	绵阳市	1402.26	1410.09	1129.19	1508.34	1591.51	1045.51	1102.01	1239.01	1363.59	1557.61	1308.25	1356.96	1209.61	971.786	1209.02	1058.61	914.679	850.8	971.373	697.226	1048.93	784.842	883.257	1147.75	1187.66	865.912	1774.74	1986.3	913.484	1292.78	1990.24	1796.98	1910.79	2088.61	2053.7	2010.16	1845.61	1853.55	1916.4	1951.1	1852.91	1734.89	1695.86	2301.53	2334.87	2184.92	2191.54
2261	17	长沙市	1364.34	1290.84	1109.03	1365.4	1431.59	935.982	1012.29	1216.01	1417.3	1514.31	1166.53	1269.25	1090.24	1086.2	1300.45	1095.49	918.484	823.029	1013.22	799.577	1188.12	906.078	1066.79	1384.62	1506.36	1374.57	1746.23	1891.12	1313	1499.19	1788.3	1514.92	1656.03	1838.43	1781.36	1713.51	1661.88	1599.88	1754.67	1709.68	1641.84	1604.75	1522.84	2119.27	2102.09	1957.06	1917.32
2262	17	徐州市	656.256	549.865	502.847	601.655	654.947	364.085	400.719	559.908	756.902	778.303	440.697	551.528	408.676	615.763	702.852	548.123	479.304	460.249	527.406	597.255	679.667	595.357	673.46	873.833	1022.68	1102.18	993.829	1109.4	970.296	928.527	991.212	716.644	857.598	1040.35	984.259	918.197	868.888	801.479	963.058	911.268	845.673	826.057	736.771	1321.34	1304.26	1158.68	1121.52
2263	17	绍兴市	1225.08	1106.06	1095.26	1131.27	1160.02	947.471	991.915	1148.62	1338.73	1322.34	1014.82	1121.83	998.097	1194.63	1294.92	1136.85	1038.98	989.115	1104.22	1083.92	1267.32	1125.84	1237.73	1465.01	1613.36	1656.59	1509.49	1569.66	1537.26	1520.38	1393.98	1106.9	1240.96	1394.43	1327.8	1250.63	1308.52	1197.8	1401.41	1295.73	1268.63	1312.12	1212.84	1692.27	1636.59	1514.06	1441.59
2264	17	厦门市	1733.78	1628.82	1537.59	1674.91	1718.52	1365.4	1430.36	1620.7	1824.75	1856.58	1518.35	1629.35	1472.86	1577.23	1743.71	1552.91	1404.13	1323.21	1490.96	1352.45	1670.11	1438.22	1586.5	1875.55	2014.07	1951.3	2065.59	2153.67	1865.97	1964.21	1993.34	1704.34	1842.42	2003.02	1937.19	1860.61	1896.52	1795.69	1991.12	1897.79	1860.98	1882.27	1785.87	2300.69	2249.55	2123.53	2054.59
2265	17	昆明市	2072.91	2055.11	1788.74	2150.13	2231.09	1666.22	1735.66	1905.29	2057.77	2233.28	1939.36	2009.63	1841.74	1658.81	1905.48	1730.31	1561.05	1476.4	1636.78	1344.06	1748.08	1453.56	1581.28	1871.9	1923.65	1606.87	2461.53	2659.61	1651.3	2016.47	2628.3	2397.88	2526.51	2711.04	2666.4	2611.63	2486.02	2467.89	2566.58	2573.24	2483.61	2390.05	2334.96	2953.68	2969.44	2818.2	2806.85
2266	17	杭州市	1178.17	1063.71	1026.67	1098.14	1134.4	870.902	921.083	1088.96	1284.85	1286.02	964.324	1073.73	937.721	1113.37	1229.89	1062.21	952.559	896.637	1022.82	983.565	1190.96	1031.74	1150.6	1391.91	1539.05	1564.15	1483.88	1560.21	1449.16	1455.61	1396.64	1107.67	1245.73	1407.67	1342.29	1266.16	1301.57	1199.02	1395.87	1301.12	1265.04	1293.47	1195.63	1705.03	1657.06	1528.47	1462.43
2267	17	西安市	955.85	955.599	676.984	1053.58	1136.63	588.788	645.071	789.904	932.057	1114.24	851.575	903.983	752.796	533.325	779.37	610.812	458.175	394.895	520.116	240.201	622.126	333.189	455.735	760.344	838.583	616.465	1338.47	1543	590.701	901.969	1536.06	1339.98	1453.99	1632.49	1596.86	1553.08	1391.54	1396.63	1464.67	1494.78	1397.34	1284.02	1241.17	1851.19	1880.7	1730.3	1734.97
2268	17	成都市	1548.88	1552.67	1273.2	1650.69	1733.74	1181.77	1241.18	1384.53	1513.32	1705.24	1448.03	1500.64	1349.1	1119.74	1358.81	1204.4	1055.06	986.302	1115.7	835.617	1198.79	928.669	1032.58	1299.8	1338.97	1012.52	1924.06	2134.18	1064.47	1444.84	2133.14	1933.3	2049.95	2229.25	2192.71	2147.2	1988.59	1992.33	2060.98	2091.41	1994.37	1879.89	1838.28	2446.93	2477.79	2327.42	2331.26
2269	17	上海市	1095.19	971.779	1000.55	985.72	1006.27	870.993	903.371	1038.13	1217.16	1178.5	892.922	994.861	891.465	1122.7	1191.09	1052.54	981.46	947.695	1034.2	1063.32	1184.29	1085.86	1178.25	1373.42	1522.66	1605.56	1353.31	1399.98	1476.4	1413.77	1217.35	932.455	1063.7	1213	1146.02	1068.64	1138.09	1022.65	1229.65	1117.97	1096.14	1150.75	1050.89	1510.61	1452.68	1332.04	1257.75
2270	17	济南市	401.166	295.885	296.485	357.054	420.853	239.077	222.89	320.512	507.338	525.17	185.956	296.405	175.864	458.044	474.354	365.131	384.72	421.017	385.801	577.57	491.32	524.784	540.532	663.788	812.258	958.164	746.441	880.381	813.375	696.131	792.577	547.045	677.779	863.262	816.102	760.987	658.041	619.209	748.352	726.8	645.06	594.019	514.03	1124.55	1125.19	974.933	956.562
2271	17	北京市	0	126.85	285.055	172.123	236.237	436.036	358.801	167.703	139.134	161.009	215.605	104.762	274.502	432.046	231.442	345.05	513.449	604.203	436.824	728.883	373.175	622.822	525.879	419.035	539.837	820.06	394.912	587.493	670.989	372.914	602.368	499.055	562.051	716.088	697.878	678.307	460.697	514.317	519.149	587.284	482.327	337.354	324.605	900.268	942.602	796.559	823.8
2272	17	自贡市	1616.64	1607.71	1334.69	1704.45	1786.65	1224.7	1290.13	1449.71	1594.35	1775.91	1496.43	1559.23	1397.68	1195.93	1441.07	1272.09	1109.46	1030.72	1179.85	889.643	1282.59	994.196	1115.48	1402.51	1455.04	1146.41	2001.16	2204.13	1183.68	1547.17	2186.07	1970.08	2093.07	2275.52	2234.84	2184.67	2042.35	2034.75	2119.38	2137.31	2043.8	1940.39	1891.18	2506.77	2529.67	2378.53	2374.71
2273	17	台州市	1341.09	1221.57	1211.26	1245.06	1271.88	1061.94	1107.55	1265.26	1455.27	1436.61	1131.24	1238.02	1114.7	1307.95	1411.34	1251.87	1150.29	1097.34	1217.44	1186.3	1382.02	1233.12	1348.84	1580.45	1728.62	1765.07	1620.88	1675.13	1648.04	1636.85	1494.16	1208.92	1340.53	1488.83	1421.67	1344.17	1413.43	1299.27	1505.48	1394.79	1372.16	1421.54	1321.96	1786.18	1725.79	1607.41	1531.13
2274	17	苏州市	1051.87	930.693	941.486	951.699	978.214	805.641	841.884	985.354	1169.78	1143.57	845.034	949.803	836.667	1056.78	1135.89	990.106	911.58	874.459	967.547	987.167	1121.74	1012.68	1109.28	1314.01	1463.15	1535.29	1327.37	1386.58	1408.22	1360.04	1212.83	925.079	1060.28	1216.95	1150.81	1074.05	1125.59	1016.16	1218.67	1115.28	1086.11	1129.11	1029.75	1514.79	1462.83	1337.19	1267.91
2275	16	桂林市	1739.68	1677.66	1469.6	1757.82	1827.79	1304.15	1381.52	1582.7	1776.54	1894.95	1552.75	1650.15	1469.42	1413.37	1646.47	1442.44	1258.87	1160.79	1352.8	1095.73	1516.26	1213.06	1373.68	1698.49	1803.09	1603.07	2129.48	2286.35	1574.68	1826.18	2194.05	1924.4	2064.83	2248.2	2192.1	2125.12	2064.53	2008.11	2156.12	2117.96	2046.94	2000.31	1922.33	2525.88	2512.18	2366.09	2328.8
2276	16	杭州市	1178.17	1063.71	1026.67	1098.14	1134.4	870.902	921.083	1088.96	1284.85	1286.02	964.324	1073.73	937.721	1113.37	1229.89	1062.21	952.559	896.637	1022.82	983.565	1190.96	1031.74	1150.6	1391.91	1539.05	1564.15	1483.88	1560.21	1449.16	1455.61	1396.64	1107.67	1245.73	1407.67	1342.29	1266.16	1301.57	1199.02	1395.87	1301.12	1265.04	1293.47	1195.63	1705.03	1657.06	1528.47	1462.43
2277	16	长沙市	1364.34	1290.84	1109.03	1365.4	1431.59	935.982	1012.29	1216.01	1417.3	1514.31	1166.53	1269.25	1090.24	1086.2	1300.45	1095.49	918.484	823.029	1013.22	799.577	1188.12	906.078	1066.79	1384.62	1506.36	1374.57	1746.23	1891.12	1313	1499.19	1788.3	1514.92	1656.03	1838.43	1781.36	1713.51	1661.88	1599.88	1754.67	1709.68	1641.84	1604.75	1522.84	2119.27	2102.09	1957.06	1917.32
2278	16	上海市	1095.19	971.779	1000.55	985.72	1006.27	870.993	903.371	1038.13	1217.16	1178.5	892.922	994.861	891.465	1122.7	1191.09	1052.54	981.46	947.695	1034.2	1063.32	1184.29	1085.86	1178.25	1373.42	1522.66	1605.56	1353.31	1399.98	1476.4	1413.77	1217.35	932.455	1063.7	1213	1146.02	1068.64	1138.09	1022.65	1229.65	1117.97	1096.14	1150.75	1050.89	1510.61	1452.68	1332.04	1257.75
2279	16	北京市	0	126.85	285.055	172.123	236.237	436.036	358.801	167.703	139.134	161.009	215.605	104.762	274.502	432.046	231.442	345.05	513.449	604.203	436.824	728.883	373.175	622.822	525.879	419.035	539.837	820.06	394.912	587.493	670.989	372.914	602.368	499.055	562.051	716.088	697.878	678.307	460.697	514.317	519.149	587.284	482.327	337.354	324.605	900.268	942.602	796.559	823.8
2280	16	杭州市	1178.17	1063.71	1026.67	1098.14	1134.4	870.902	921.083	1088.96	1284.85	1286.02	964.324	1073.73	937.721	1113.37	1229.89	1062.21	952.559	896.637	1022.82	983.565	1190.96	1031.74	1150.6	1391.91	1539.05	1564.15	1483.88	1560.21	1449.16	1455.61	1396.64	1107.67	1245.73	1407.67	1342.29	1266.16	1301.57	1199.02	1395.87	1301.12	1265.04	1293.47	1195.63	1705.03	1657.06	1528.47	1462.43
2281	16	武汉市	1080.77	1002.79	835.809	1075.63	1141.12	660.322	734.788	937.881	1141.78	1227.98	879.039	983.57	806.271	837.544	1034.13	831.827	664.687	575.676	757.027	593.19	936.145	681.815	834.892	1138.83	1270.33	1192.49	1458.54	1600.63	1107.71	1242.69	1498.74	1227.66	1368.18	1551.45	1495.51	1429.04	1371.47	1311.59	1464.12	1421.44	1352.02	1314.3	1232.16	1830.13	1815.44	1669.41	1632.56
2282	16	石家庄市	285.055	282.695	0	380.955	464.056	175.929	107.502	117.741	308.545	446.045	202.905	227.812	128.159	187.185	206.399	82.7809	228.401	320.187	157.862	445.353	195.815	344.564	283.554	372.872	522.117	672.438	678.752	870.875	523.983	430.394	861.295	692.258	790.78	963.108	933.134	897.841	716.675	735.603	787.805	827.018	726.272	607.043	567.725	1174.21	1205.81	1056.2	1068.08
2283	16	威海市	592.248	473.082	674.303	430.046	410.301	665.784	635.713	633.183	731.381	606.131	477.969	525.435	549.026	858.001	782.881	755.409	811.018	847.861	799.581	1004.24	862.145	951.657	949.542	986.785	1122.33	1343.89	728.805	746.186	1193.51	964.074	562.45	276.166	409.84	572.695	508.845	434.789	484.469	366.514	574.308	464.954	440.52	517.319	419.609	869.004	828.527	693.877	636.737
2284	16	杭州市	1178.17	1063.71	1026.67	1098.14	1134.4	870.902	921.083	1088.96	1284.85	1286.02	964.324	1073.73	937.721	1113.37	1229.89	1062.21	952.559	896.637	1022.82	983.565	1190.96	1031.74	1150.6	1391.91	1539.05	1564.15	1483.88	1560.21	1449.16	1455.61	1396.64	1107.67	1245.73	1407.67	1342.29	1266.16	1301.57	1199.02	1395.87	1301.12	1265.04	1293.47	1195.63	1705.03	1657.06	1528.47	1462.43
2285	16	深圳市	1963.39	1876.99	1723.13	1941.04	1998.4	1547.69	1621.95	1824.64	2028.98	2105.36	1755.9	1863.57	1689.62	1712.48	1920.09	1716.38	1542.94	1448.8	1637.18	1426.42	1813.81	1534	1694.77	2011.87	2134.35	1989.42	2330.99	2452.92	1936.64	2123.93	2320.55	2034.59	2176.46	2349.49	2286.71	2212.89	2207.46	2124.47	2302.42	2231.85	2179.31	2169.94	2080.09	2642.77	2606.57	2470.64	2413.83
2286	16	德州市	327.668	235.531	217.798	312.242	385.539	202.631	162.246	235.919	426.153	462.977	113.837	223.927	92.5547	389.968	389.697	291.823	343.051	396.967	326.293	551.293	413.612	483.519	477.987	580.575	728.679	886.959	691.292	841.159	740.055	611.423	774.464	550.612	672.284	855.805	813.814	764.897	634.695	613.857	720.869	717.781	628.504	556.039	485.596	1103.88	1113.82	962.638	953.785
2287	16	林芝市	#N/A	#N/A	#N/A	#N/A	#N/A	#N/A	#N/A	#N/A	#N/A	#N/A	#N/A	#N/A	#N/A	#N/A	#N/A	#N/A	#N/A	#N/A	#N/A	#N/A	#N/A	#N/A	#N/A	#N/A	#N/A	#N/A	#N/A	#N/A	#N/A	#N/A	#N/A	#N/A	#N/A	#N/A	#N/A	#N/A	#N/A	#N/A	#N/A	#N/A	#N/A	#N/A	#N/A	#N/A	#N/A	#N/A	#N/A
2288	16	梅州市	1779.48	1684.04	1558.29	1740.44	1792.08	1382.67	1453.25	1651.82	1857.42	1913.44	1566.91	1676.88	1509.67	1572.42	1761.27	1562.24	1399.29	1310.65	1490.85	1314.86	1670.38	1412.34	1568.36	1873.67	2005.14	1902.88	2132.56	2240.03	1832.12	1974.67	2095.55	1807.4	1948.27	2116.89	2052.77	1977.69	1988.8	1898.21	2083.94	2003.83	1957.49	1961.03	1867.98	2412.57	2370.45	2238.08	2176.47
2290	16	苏州市	1051.87	930.693	941.486	951.699	978.214	805.641	841.884	985.354	1169.78	1143.57	845.034	949.803	836.667	1056.78	1135.89	990.106	911.58	874.459	967.547	987.167	1121.74	1012.68	1109.28	1314.01	1463.15	1535.29	1327.37	1386.58	1408.22	1360.04	1212.83	925.079	1060.28	1216.95	1150.81	1074.05	1125.59	1016.16	1218.67	1115.28	1086.11	1129.11	1029.75	1514.79	1462.83	1337.19	1267.91
2291	16	佛山市	1940	1860.02	1689.73	1928.96	1990.16	1515.83	1591.58	1795.23	1997.63	2086.49	1737.06	1842.54	1665.5	1665.63	1881.98	1677	1499.37	1403.29	1594.21	1368.11	1768	1479.44	1641.18	1962.18	2079.52	1915.93	2315.64	2447.87	1871.22	2079.48	2326.01	2043.07	2185.29	2361.89	2300.64	2228.3	2207.93	2131.77	2302.38	2240.34	2182.53	2162.85	2075.85	2652.05	2621.8	2482.64	2430.85
2292	16	汕头市	1876.05	1778.09	1659.88	1831.76	1881.09	1484.61	1554.26	1751.49	1957.02	2007.37	1662.47	1772.87	1607.89	1678.09	1863.69	1665.82	1504.76	1416.98	1595.78	1423.53	1775.46	1520.19	1675.6	1979.23	2111.68	2012.28	2223.93	2325.42	1940.83	2078.49	2175.05	1886.22	2026.17	2191.67	2126.75	2050.94	2071.87	1977.36	2166.92	2081.72	2038.98	2048.64	1954.38	2488.44	2442.35	2312.68	2247.78
2293	16	南通市	981.737	858.292	892.153	872.919	894.961	768.322	796.941	926.558	1104.11	1065.6	780.092	881.56	780.884	1020.02	1080.36	946.583	884.431	857.171	932.55	980.531	1078.21	994.712	1079.34	1264.82	1414.02	1507.94	1242.87	1295.54	1375.91	1302.32	1118.73	831.621	965.829	1121.23	1054.98	978.132	1034.06	922.497	1126.61	1020.68	993.635	1041.94	942.25	1419.09	1366.68	1241.34	1171.75
2294	16	深圳市	1963.39	1876.99	1723.13	1941.04	1998.4	1547.69	1621.95	1824.64	2028.98	2105.36	1755.9	1863.57	1689.62	1712.48	1920.09	1716.38	1542.94	1448.8	1637.18	1426.42	1813.81	1534	1694.77	2011.87	2134.35	1989.42	2330.99	2452.92	1936.64	2123.93	2320.55	2034.59	2176.46	2349.49	2286.71	2212.89	2207.46	2124.47	2302.42	2231.85	2179.31	2169.94	2080.09	2642.77	2606.57	2470.64	2413.83
2295	16	佛山市	1940	1860.02	1689.73	1928.96	1990.16	1515.83	1591.58	1795.23	1997.63	2086.49	1737.06	1842.54	1665.5	1665.63	1881.98	1677	1499.37	1403.29	1594.21	1368.11	1768	1479.44	1641.18	1962.18	2079.52	1915.93	2315.64	2447.87	1871.22	2079.48	2326.01	2043.07	2185.29	2361.89	2300.64	2228.3	2207.93	2131.77	2302.38	2240.34	2182.53	2162.85	2075.85	2652.05	2621.8	2482.64	2430.85
2296	16	郑州市	671.068	622.69	399.584	712.368	790.346	235.284	312.295	512.022	707.791	829.016	500.486	587.087	407.987	384.991	587.265	382.462	211.642	129.493	303.935	228.276	482.926	260.169	393.212	686.096	820.275	792.92	1064.31	1237.25	684.333	790.335	1183.02	951.705	1078.7	1263.19	1219	1166.11	1042.54	1020.1	1126.95	1125.46	1037.16	956.561	892.487	1511.7	1522.27	1371.15	1359.38
2297	16	长沙市	1364.34	1290.84	1109.03	1365.4	1431.59	935.982	1012.29	1216.01	1417.3	1514.31	1166.53	1269.25	1090.24	1086.2	1300.45	1095.49	918.484	823.029	1013.22	799.577	1188.12	906.078	1066.79	1384.62	1506.36	1374.57	1746.23	1891.12	1313	1499.19	1788.3	1514.92	1656.03	1838.43	1781.36	1713.51	1661.88	1599.88	1754.67	1709.68	1641.84	1604.75	1522.84	2119.27	2102.09	1957.06	1917.32
2298	16	芜湖市	1016.37	908.028	846.13	952.911	998.079	685.698	739.437	915.378	1115.41	1135	800.848	911.627	764.645	925.266	1051.16	877.482	763.024	706.593	834.793	796.419	1004.98	841.935	960.813	1207.34	1353.61	1374.18	1343.96	1440.52	1259.18	1276.36	1295.72	1008.45	1150.01	1322.47	1259.93	1186.56	1188.07	1098.82	1283.21	1205.48	1156.8	1164.19	1069.49	1615.94	1580.3	1443.61	1388.39
2299	16	南平市	1438.93	1332.87	1250.09	1378.51	1422.48	1080.35	1142.61	1329.38	1532.48	1560.39	1223.37	1334.36	1180.45	1301.51	1456.49	1270.12	1130.06	1054.99	1213.37	1102.4	1390.98	1177.64	1318.78	1596.35	1737.87	1702.4	1769.27	1859.85	1606.55	1678.97	1704.12	1415.1	1554.51	1719.08	1654.1	1578.27	1603.94	1506.36	1698.78	1610.02	1569.61	1586.9	1490.94	2016	1969.8	1840.06	1775.3
2300	16	南平市	1438.93	1332.87	1250.09	1378.51	1422.48	1080.35	1142.61	1329.38	1532.48	1560.39	1223.37	1334.36	1180.45	1301.51	1456.49	1270.12	1130.06	1054.99	1213.37	1102.4	1390.98	1177.64	1318.78	1596.35	1737.87	1702.4	1769.27	1859.85	1606.55	1678.97	1704.12	1415.1	1554.51	1719.08	1654.1	1578.27	1603.94	1506.36	1698.78	1610.02	1569.61	1586.9	1490.94	2016	1969.8	1840.06	1775.3
2301	16	深圳市	1963.39	1876.99	1723.13	1941.04	1998.4	1547.69	1621.95	1824.64	2028.98	2105.36	1755.9	1863.57	1689.62	1712.48	1920.09	1716.38	1542.94	1448.8	1637.18	1426.42	1813.81	1534	1694.77	2011.87	2134.35	1989.42	2330.99	2452.92	1936.64	2123.93	2320.55	2034.59	2176.46	2349.49	2286.71	2212.89	2207.46	2124.47	2302.42	2231.85	2179.31	2169.94	2080.09	2642.77	2606.57	2470.64	2413.83
2302	16	乌鲁木齐市	2390.01	2498.19	2315.7	2562.02	2616.49	2400.82	2389.22	2335.51	2255.48	2442.14	2494.8	2442.82	2443.22	2154.46	2184.32	2243.72	2276.77	2308.06	2236.48	2205.78	2119.98	2169.85	2084.64	1980.62	1850.21	1655.86	2496.45	2695.96	1796.12	2022.26	2865.71	2877.85	2900.95	2994.45	3007.57	3017.92	2764	2868.61	2766.16	2903.55	2807.44	2634.56	2678.6	3011.16	3115.45	3016.22	3093.15
2303	16	深圳市	1963.39	1876.99	1723.13	1941.04	1998.4	1547.69	1621.95	1824.64	2028.98	2105.36	1755.9	1863.57	1689.62	1712.48	1920.09	1716.38	1542.94	1448.8	1637.18	1426.42	1813.81	1534	1694.77	2011.87	2134.35	1989.42	2330.99	2452.92	1936.64	2123.93	2320.55	2034.59	2176.46	2349.49	2286.71	2212.89	2207.46	2124.47	2302.42	2231.85	2179.31	2169.94	2080.09	2642.77	2606.57	2470.64	2413.83
2304	16	宿迁市	736.77	622.375	607.581	661.114	704.226	475.357	508.182	655.553	846.365	846.293	523.718	632.5	505.373	727.147	803.518	656.898	591.42	569.351	639.199	701.634	788.631	705.559	785.731	980.045	1129.19	1214.46	1051.01	1147.43	1082.36	1028.45	1009.58	725.517	867.738	1045.35	985.385	914.966	897.133	814.4	992.243	922.791	868.011	870.177	775.807	1334.5	1306.95	1165.75	1118.66
2305	16	武汉市	1080.77	1002.79	835.809	1075.63	1141.12	660.322	734.788	937.881	1141.78	1227.98	879.039	983.57	806.271	837.544	1034.13	831.827	664.687	575.676	757.027	593.19	936.145	681.815	834.892	1138.83	1270.33	1192.49	1458.54	1600.63	1107.71	1242.69	1498.74	1227.66	1368.18	1551.45	1495.51	1429.04	1371.47	1311.59	1464.12	1421.44	1352.02	1314.3	1232.16	1830.13	1815.44	1669.41	1632.56
2306	16	北京市	0	126.85	285.055	172.123	236.237	436.036	358.801	167.703	139.134	161.009	215.605	104.762	274.502	432.046	231.442	345.05	513.449	604.203	436.824	728.883	373.175	622.822	525.879	419.035	539.837	820.06	394.912	587.493	670.989	372.914	602.368	499.055	562.051	716.088	697.878	678.307	460.697	514.317	519.149	587.284	482.327	337.354	324.605	900.268	942.602	796.559	823.8
2307	16	乌鲁木齐市	2390.01	2498.19	2315.7	2562.02	2616.49	2400.82	2389.22	2335.51	2255.48	2442.14	2494.8	2442.82	2443.22	2154.46	2184.32	2243.72	2276.77	2308.06	2236.48	2205.78	2119.98	2169.85	2084.64	1980.62	1850.21	1655.86	2496.45	2695.96	1796.12	2022.26	2865.71	2877.85	2900.95	2994.45	3007.57	3017.92	2764	2868.61	2766.16	2903.55	2807.44	2634.56	2678.6	3011.16	3115.45	3016.22	3093.15
2308	16	广州市	1893.67	1810.88	1647.89	1877.86	1937.57	1473.11	1548.22	1751.56	1954.98	2038.27	1688.64	1795.12	1619.33	1630.63	1842.56	1638.1	1462.5	1367.37	1557.1	1339.39	1732.5	1448.61	1609.9	1928.88	2049.16	1897.14	2266.04	2394.25	1847.15	2043.41	2268.59	1984.54	2126.7	2302.22	2240.47	2167.66	2152.21	2073.66	2246.88	2181.88	2125.83	2109.9	2021.78	2593.47	2561.33	2423.14	2369.79
2310	16	北京市	0	126.85	285.055	172.123	236.237	436.036	358.801	167.703	139.134	161.009	215.605	104.762	274.502	432.046	231.442	345.05	513.449	604.203	436.824	728.883	373.175	622.822	525.879	419.035	539.837	820.06	394.912	587.493	670.989	372.914	602.368	499.055	562.051	716.088	697.878	678.307	460.697	514.317	519.149	587.284	482.327	337.354	324.605	900.268	942.602	796.559	823.8
2311	16	广州市	1893.67	1810.88	1647.89	1877.86	1937.57	1473.11	1548.22	1751.56	1954.98	2038.27	1688.64	1795.12	1619.33	1630.63	1842.56	1638.1	1462.5	1367.37	1557.1	1339.39	1732.5	1448.61	1609.9	1928.88	2049.16	1897.14	2266.04	2394.25	1847.15	2043.41	2268.59	1984.54	2126.7	2302.22	2240.47	2167.66	2152.21	2073.66	2246.88	2181.88	2125.83	2109.9	2021.78	2593.47	2561.33	2423.14	2369.79
2312	16	成都市	1548.88	1552.67	1273.2	1650.69	1733.74	1181.77	1241.18	1384.53	1513.32	1705.24	1448.03	1500.64	1349.1	1119.74	1358.81	1204.4	1055.06	986.302	1115.7	835.617	1198.79	928.669	1032.58	1299.8	1338.97	1012.52	1924.06	2134.18	1064.47	1444.84	2133.14	1933.3	2049.95	2229.25	2192.71	2147.2	1988.59	1992.33	2060.98	2091.41	1994.37	1879.89	1838.28	2446.93	2477.79	2327.42	2331.26
2314	16	深圳市	1963.39	1876.99	1723.13	1941.04	1998.4	1547.69	1621.95	1824.64	2028.98	2105.36	1755.9	1863.57	1689.62	1712.48	1920.09	1716.38	1542.94	1448.8	1637.18	1426.42	1813.81	1534	1694.77	2011.87	2134.35	1989.42	2330.99	2452.92	1936.64	2123.93	2320.55	2034.59	2176.46	2349.49	2286.71	2212.89	2207.46	2124.47	2302.42	2231.85	2179.31	2169.94	2080.09	2642.77	2606.57	2470.64	2413.83
2315	16	南京市	944.835	831.221	798.499	868.789	908.94	649.278	694.363	856.757	1051.6	1054.95	730.843	840.343	705.597	897.016	999.89	838.714	743.988	700.038	806.736	807.43	969.106	837.984	942.708	1167.19	1315.37	1365.12	1257.25	1344.73	1242.37	1225.62	1193.95	905.759	1046.78	1217.43	1154.35	1080.48	1089.77	996.55	1184.78	1102.33	1056.81	1071.94	975.702	1511.88	1474.19	1338.63	1281.78
2317	16	东莞市	1935.07	1850.15	1692.48	1915.42	1973.77	1517.28	1591.91	1794.9	1998.89	2078.15	1728.56	1835.76	1661.02	1679.08	1888.52	1684.46	1510.1	1415.54	1604.51	1390.82	1780.65	1499.1	1660.11	1978.02	2099.59	1951.64	2304.7	2429.26	1900.05	2091.13	2299.65	2014.42	2156.44	2330.53	2268.17	2194.75	2185.18	2104.01	2280.03	2211.75	2157.75	2145.66	2056.52	2623.01	2588.49	2451.6	2396.22
2318	16	湖州市	1096.47	979.213	961.12	1008.93	1041.97	813.179	857.585	1015.97	1207.77	1198.55	884.678	992.672	865.175	1060.74	1161.3	1002.46	906.34	858.973	970.397	959.072	1132.96	996.325	1105.13	1330.64	1478.97	1525.72	1391.76	1462.82	1404.77	1386.88	1296.65	1007.81	1145.35	1306.48	1241	1164.8	1203.41	1099.15	1297.44	1200.68	1166.11	1198.65	1100.25	1603.93	1555.58	1427.21	1360.94
2319	16	珠海市	2026.12	1943.21	1779.83	2009.87	2069.21	1605.19	1680.41	1883.8	2087.08	2170.67	1821.04	1927.56	1751.77	1760.47	1973.95	1769.31	1593.03	1497.53	1687.73	1466.08	1862.56	1576.48	1738.04	2058.04	2176.89	2017.16	2398.29	2525.49	1971.05	2173.73	2397.92	2113.14	2255.22	2429.8	2367.62	2294.35	2282.54	2202.55	2377.31	2310.49	2255.63	2241.4	2152.9	2721.89	2688.1	2550.83	2496
2320	16	海口市	2336.7	2265.62	2073.76	2339.91	2404.96	1904.25	1981.34	2184.37	2382.02	2488.34	2141.21	2243.11	2063.39	2026.25	2256.1	2051.23	1868.68	1770.74	1963.17	1710.47	2129.25	1827.5	1988.38	2313.15	2417.83	2207.69	2720.84	2864.31	2186.39	2439.85	2752.24	2472.15	2614.3	2792.92	2732.69	2661.31	2630.32	2559.81	2724.06	2668.99	2607.32	2578.15	2494.32	3080.55	3054.19	2913.25	2864.45
2322	16	宁波市	1249.86	1128.23	1136.06	1146.82	1170.14	994.692	1034.82	1182.8	1368	1339.2	1043.26	1147.96	1033.59	1244.24	1332.37	1181.82	1092.92	1047.72	1154.24	1148.36	1313.09	1185.29	1291.6	1507.84	1656.76	1713.82	1518.09	1566.71	1591.25	1556.97	1383.19	1098.9	1229.41	1376.3	1309.07	1231.54	1304.82	1188.93	1396.32	1283.48	1262.77	1316.58	1216.79	1673.52	1612.67	1494.7	1418.04
2324	16	上海市	1095.19	971.779	1000.55	985.72	1006.27	870.993	903.371	1038.13	1217.16	1178.5	892.922	994.861	891.465	1122.7	1191.09	1052.54	981.46	947.695	1034.2	1063.32	1184.29	1085.86	1178.25	1373.42	1522.66	1605.56	1353.31	1399.98	1476.4	1413.77	1217.35	932.455	1063.7	1213	1146.02	1068.64	1138.09	1022.65	1229.65	1117.97	1096.14	1150.75	1050.89	1510.61	1452.68	1332.04	1257.75
2325	16	深圳市	1963.39	1876.99	1723.13	1941.04	1998.4	1547.69	1621.95	1824.64	2028.98	2105.36	1755.9	1863.57	1689.62	1712.48	1920.09	1716.38	1542.94	1448.8	1637.18	1426.42	1813.81	1534	1694.77	2011.87	2134.35	1989.42	2330.99	2452.92	1936.64	2123.93	2320.55	2034.59	2176.46	2349.49	2286.71	2212.89	2207.46	2124.47	2302.42	2231.85	2179.31	2169.94	2080.09	2642.77	2606.57	2470.64	2413.83
2326	16	台州市	1341.09	1221.57	1211.26	1245.06	1271.88	1061.94	1107.55	1265.26	1455.27	1436.61	1131.24	1238.02	1114.7	1307.95	1411.34	1251.87	1150.29	1097.34	1217.44	1186.3	1382.02	1233.12	1348.84	1580.45	1728.62	1765.07	1620.88	1675.13	1648.04	1636.85	1494.16	1208.92	1340.53	1488.83	1421.67	1344.17	1413.43	1299.27	1505.48	1394.79	1372.16	1421.54	1321.96	1786.18	1725.79	1607.41	1531.13
2327	16	深圳市	1963.39	1876.99	1723.13	1941.04	1998.4	1547.69	1621.95	1824.64	2028.98	2105.36	1755.9	1863.57	1689.62	1712.48	1920.09	1716.38	1542.94	1448.8	1637.18	1426.42	1813.81	1534	1694.77	2011.87	2134.35	1989.42	2330.99	2452.92	1936.64	2123.93	2320.55	2034.59	2176.46	2349.49	2286.71	2212.89	2207.46	2124.47	2302.42	2231.85	2179.31	2169.94	2080.09	2642.77	2606.57	2470.64	2413.83
2328	16	上海市	1095.19	971.779	1000.55	985.72	1006.27	870.993	903.371	1038.13	1217.16	1178.5	892.922	994.861	891.465	1122.7	1191.09	1052.54	981.46	947.695	1034.2	1063.32	1184.29	1085.86	1178.25	1373.42	1522.66	1605.56	1353.31	1399.98	1476.4	1413.77	1217.35	932.455	1063.7	1213	1146.02	1068.64	1138.09	1022.65	1229.65	1117.97	1096.14	1150.75	1050.89	1510.61	1452.68	1332.04	1257.75
2329	15	南宁市	2047.96	1992.56	1772.01	2075.51	2147.41	1612.05	1689.18	1887.32	2075.57	2205.48	1867.9	1961.97	1781.4	1699.11	1939.26	1738.09	1553.96	1456.47	1645.93	1373.57	1800.89	1492.71	1649.5	1972.49	2065.53	1828.48	2440.68	2604.44	1820.67	2106.19	2518.75	2251.58	2391.51	2575.4	2519.95	2453.55	2387.48	2334.48	2478.23	2444.27	2371.38	2319.17	2243.63	2850.89	2839.5	2692.76	2657.09
2330	15	潍坊市	466.895	341.792	446.202	359.316	394.468	404.987	386.06	440.021	595.095	550.535	280.564	370.505	318.402	618.728	598.323	521.413	550.583	581.754	550.302	737.855	641.684	690.242	704.3	797.782	943.161	1116.55	743.361	836.672	969.506	808.548	709.83	436.592	576.716	760.385	705.945	642.555	589.912	520.216	684.663	630.052	564.766	558.769	464.512	1039.81	1024.51	877.966	844.569
2331	15	合肥市	941.384	838.246	757.047	890.263	941.186	592.771	649.76	831.849	1034.31	1067.06	726.041	837.031	682.348	828.915	963.023	784.542	665.012	607.11	738.61	697.373	910.667	742.261	862.335	1114.08	1259.46	1274.6	1282.46	1391.46	1160.3	1187.37	1259.06	975.46	1117.68	1295.01	1234.62	1163.52	1144.45	1064.24	1239.42	1172.72	1116.73	1110.67	1018.75	1584.44	1556.14	1415.52	1366.95
2332	15	台州市	1341.09	1221.57	1211.26	1245.06	1271.88	1061.94	1107.55	1265.26	1455.27	1436.61	1131.24	1238.02	1114.7	1307.95	1411.34	1251.87	1150.29	1097.34	1217.44	1186.3	1382.02	1233.12	1348.84	1580.45	1728.62	1765.07	1620.88	1675.13	1648.04	1636.85	1494.16	1208.92	1340.53	1488.83	1421.67	1344.17	1413.43	1299.27	1505.48	1394.79	1372.16	1421.54	1321.96	1786.18	1725.79	1607.41	1531.13
2333	15	苏州市	1051.87	930.693	941.486	951.699	978.214	805.641	841.884	985.354	1169.78	1143.57	845.034	949.803	836.667	1056.78	1135.89	990.106	911.58	874.459	967.547	987.167	1121.74	1012.68	1109.28	1314.01	1463.15	1535.29	1327.37	1386.58	1408.22	1360.04	1212.83	925.079	1060.28	1216.95	1150.81	1074.05	1125.59	1016.16	1218.67	1115.28	1086.11	1129.11	1029.75	1514.79	1462.83	1337.19	1267.91
2334	15	深圳市	1963.39	1876.99	1723.13	1941.04	1998.4	1547.69	1621.95	1824.64	2028.98	2105.36	1755.9	1863.57	1689.62	1712.48	1920.09	1716.38	1542.94	1448.8	1637.18	1426.42	1813.81	1534	1694.77	2011.87	2134.35	1989.42	2330.99	2452.92	1936.64	2123.93	2320.55	2034.59	2176.46	2349.49	2286.71	2212.89	2207.46	2124.47	2302.42	2231.85	2179.31	2169.94	2080.09	2642.77	2606.57	2470.64	2413.83
2335	15	厦门市	1733.78	1628.82	1537.59	1674.91	1718.52	1365.4	1430.36	1620.7	1824.75	1856.58	1518.35	1629.35	1472.86	1577.23	1743.71	1552.91	1404.13	1323.21	1490.96	1352.45	1670.11	1438.22	1586.5	1875.55	2014.07	1951.3	2065.59	2153.67	1865.97	1964.21	1993.34	1704.34	1842.42	2003.02	1937.19	1860.61	1896.52	1795.69	1991.12	1897.79	1860.98	1882.27	1785.87	2300.69	2249.55	2123.53	2054.59
2336	15	深圳市	1963.39	1876.99	1723.13	1941.04	1998.4	1547.69	1621.95	1824.64	2028.98	2105.36	1755.9	1863.57	1689.62	1712.48	1920.09	1716.38	1542.94	1448.8	1637.18	1426.42	1813.81	1534	1694.77	2011.87	2134.35	1989.42	2330.99	2452.92	1936.64	2123.93	2320.55	2034.59	2176.46	2349.49	2286.71	2212.89	2207.46	2124.47	2302.42	2231.85	2179.31	2169.94	2080.09	2642.77	2606.57	2470.64	2413.83
2337	15	天津市	126.85	0	282.695	98.3573	181.558	391.328	319.514	189.146	262.772	229.401	124.909	60.9573	215.303	460.906	317.068	360.264	498.905	578.804	440.01	719.302	428.121	625.384	558.583	518.489	650.015	900.345	455.779	614.613	749.149	491.906	580.464	420.035	509.228	680.423	651.101	618.772	435.952	455.114	511.898	544.409	443.658	335.541	285.764	899.328	925.117	774.874	785.448
2338	15	长春市	900.268	899.328	1174.21	803.581	722.74	1287.6	1218.29	1062.56	961.623	750.407	1014.51	947.841	1111.94	1332.3	1110.99	1242.92	1397.37	1477.94	1331.34	1617.52	1266.92	1518.43	1425.36	1243.13	1299.98	1655.54	568.763	341.379	1520.49	1123.61	332.273	608.985	466.779	297.873	364.588	442.01	469.211	520.744	387.437	411.734	479.834	567.166	619.426	0	124.252	178.996	270.712
2339	15	济南市	401.166	295.885	296.485	357.054	420.853	239.077	222.89	320.512	507.338	525.17	185.956	296.405	175.864	458.044	474.354	365.131	384.72	421.017	385.801	577.57	491.32	524.784	540.532	663.788	812.258	958.164	746.441	880.381	813.375	696.131	792.577	547.045	677.779	863.262	816.102	760.987	658.041	619.209	748.352	726.8	645.06	594.019	514.03	1124.55	1125.19	974.933	956.562
2340	15	深圳市	1963.39	1876.99	1723.13	1941.04	1998.4	1547.69	1621.95	1824.64	2028.98	2105.36	1755.9	1863.57	1689.62	1712.48	1920.09	1716.38	1542.94	1448.8	1637.18	1426.42	1813.81	1534	1694.77	2011.87	2134.35	1989.42	2330.99	2452.92	1936.64	2123.93	2320.55	2034.59	2176.46	2349.49	2286.71	2212.89	2207.46	2124.47	2302.42	2231.85	2179.31	2169.94	2080.09	2642.77	2606.57	2470.64	2413.83
2341	15	深圳市	1963.39	1876.99	1723.13	1941.04	1998.4	1547.69	1621.95	1824.64	2028.98	2105.36	1755.9	1863.57	1689.62	1712.48	1920.09	1716.38	1542.94	1448.8	1637.18	1426.42	1813.81	1534	1694.77	2011.87	2134.35	1989.42	2330.99	2452.92	1936.64	2123.93	2320.55	2034.59	2176.46	2349.49	2286.71	2212.89	2207.46	2124.47	2302.42	2231.85	2179.31	2169.94	2080.09	2642.77	2606.57	2470.64	2413.83
2342	15	保定市	167.703	189.146	117.741	283.276	364.371	280.287	203.731	0	205.595	328.547	161.161	128.554	151.236	275.412	158.321	180.443	345.935	437.797	269.98	561.331	239.777	456.717	372.441	359.375	503.281	717.112	561.016	754.687	565.773	375.769	755.231	609.066	695.661	861.988	836.421	806.922	611.095	642.727	677.78	728.054	625.107	495.994	465.28	1062.56	1098.75	950.352	968.371
2343	15	嘉兴市	1136.88	1016.21	1019.97	1037.98	1064.5	879.237	918.8	1067.28	1253.62	1229.76	928.987	1034.47	917.829	1129.2	1216.45	1065.96	979.467	936.842	1039.36	1042.1	1197.29	1074.77	1177.97	1391.78	1540.72	1601.55	1413.58	1470.93	1477.51	1441.17	1294.57	1007.57	1141.55	1295.38	1228.82	1151.73	1209.63	1098.43	1302.36	1196.32	1169.49	1214.87	1115.42	1593.24	1538.39	1415.13	1343.39
2344	15	嘉兴市	1136.88	1016.21	1019.97	1037.98	1064.5	879.237	918.8	1067.28	1253.62	1229.76	928.987	1034.47	917.829	1129.2	1216.45	1065.96	979.467	936.842	1039.36	1042.1	1197.29	1074.77	1177.97	1391.78	1540.72	1601.55	1413.58	1470.93	1477.51	1441.17	1294.57	1007.57	1141.55	1295.38	1228.82	1151.73	1209.63	1098.43	1302.36	1196.32	1169.49	1214.87	1115.42	1593.24	1538.39	1415.13	1343.39
2345	15	汕头市	1876.05	1778.09	1659.88	1831.76	1881.09	1484.61	1554.26	1751.49	1957.02	2007.37	1662.47	1772.87	1607.89	1678.09	1863.69	1665.82	1504.76	1416.98	1595.78	1423.53	1775.46	1520.19	1675.6	1979.23	2111.68	2012.28	2223.93	2325.42	1940.83	2078.49	2175.05	1886.22	2026.17	2191.67	2126.75	2050.94	2071.87	1977.36	2166.92	2081.72	2038.98	2048.64	1954.38	2488.44	2442.35	2312.68	2247.78
2346	15	上海市	1095.19	971.779	1000.55	985.72	1006.27	870.993	903.371	1038.13	1217.16	1178.5	892.922	994.861	891.465	1122.7	1191.09	1052.54	981.46	947.695	1034.2	1063.32	1184.29	1085.86	1178.25	1373.42	1522.66	1605.56	1353.31	1399.98	1476.4	1413.77	1217.35	932.455	1063.7	1213	1146.02	1068.64	1138.09	1022.65	1229.65	1117.97	1096.14	1150.75	1050.89	1510.61	1452.68	1332.04	1257.75
2347	15	马鞍山市	967.701	857.407	806.701	899.942	943.661	650.763	700.879	871.534	1069.73	1083.44	752.507	862.952	720.4	894.556	1010.48	841.94	736.302	685.796	804.006	784.86	970.921	822.779	934.932	1171.6	1318.84	1353.17	1290.36	1384.52	1234.29	1236.1	1238.71	951.342	1092.88	1265.36	1202.87	1129.58	1131.54	1041.75	1226.66	1148.36	1100	1109	1013.89	1558.79	1523.31	1386.49	1331.52
2348	15	揭阳市	1875.64	1779.85	1654.48	1835.69	1886.74	1478.82	1549.5	1748.13	1953.73	2009.24	1662.95	1772.98	1605.96	1667.37	1857.32	1658.05	1494.38	1405.25	1586.18	1406.72	1765.62	1505.49	1662.15	1968.65	2099.48	1992.16	2227.86	2333.64	1923.75	2070.37	2186.98	1898.5	2039.02	2206.32	2141.83	2066.41	2081.58	1989.46	2176.7	2094.58	2049.67	2055.31	1961.87	2502.53	2458.61	2327.45	2264.32
2349	15	南通市	981.737	858.292	892.153	872.919	894.961	768.322	796.941	926.558	1104.11	1065.6	780.092	881.56	780.884	1020.02	1080.36	946.583	884.431	857.171	932.55	980.531	1078.21	994.712	1079.34	1264.82	1414.02	1507.94	1242.87	1295.54	1375.91	1302.32	1118.73	831.621	965.829	1121.23	1054.98	978.132	1034.06	922.497	1126.61	1020.68	993.635	1041.94	942.25	1419.09	1366.68	1241.34	1171.75
2350	15	北京市	0	126.85	285.055	172.123	236.237	436.036	358.801	167.703	139.134	161.009	215.605	104.762	274.502	432.046	231.442	345.05	513.449	604.203	436.824	728.883	373.175	622.822	525.879	419.035	539.837	820.06	394.912	587.493	670.989	372.914	602.368	499.055	562.051	716.088	697.878	678.307	460.697	514.317	519.149	587.284	482.327	337.354	324.605	900.268	942.602	796.559	823.8
2351	15	深圳市	1963.39	1876.99	1723.13	1941.04	1998.4	1547.69	1621.95	1824.64	2028.98	2105.36	1755.9	1863.57	1689.62	1712.48	1920.09	1716.38	1542.94	1448.8	1637.18	1426.42	1813.81	1534	1694.77	2011.87	2134.35	1989.42	2330.99	2452.92	1936.64	2123.93	2320.55	2034.59	2176.46	2349.49	2286.71	2212.89	2207.46	2124.47	2302.42	2231.85	2179.31	2169.94	2080.09	2642.77	2606.57	2470.64	2413.83
2352	15	深圳市	1963.39	1876.99	1723.13	1941.04	1998.4	1547.69	1621.95	1824.64	2028.98	2105.36	1755.9	1863.57	1689.62	1712.48	1920.09	1716.38	1542.94	1448.8	1637.18	1426.42	1813.81	1534	1694.77	2011.87	2134.35	1989.42	2330.99	2452.92	1936.64	2123.93	2320.55	2034.59	2176.46	2349.49	2286.71	2212.89	2207.46	2124.47	2302.42	2231.85	2179.31	2169.94	2080.09	2642.77	2606.57	2470.64	2413.83
2353	15	烟台市	502.67	379.464	568.958	349.801	346.665	562.335	530.424	531.22	641.223	536.086	374.107	428.382	443.395	752.355	683.242	649.879	707.17	747.005	694.09	903.55	757.751	847.937	843.86	887.26	1025.11	1239.31	685.626	734.831	1089.18	871.281	576.116	289.258	431.343	608.901	550.026	481.892	475.205	379.199	569.499	486.603	439.45	480.175	380.263	898.089	871.369	729.085	685.618
2354	15	大连市	499.055	420.035	692.258	331.853	263.887	751.715	696.735	609.066	625.604	439.837	494.639	480.93	590.776	876.823	726.588	773.657	884.754	947.047	843.759	1099.78	848.078	1021.39	974.407	917.942	1032.57	1315.66	490.273	472.834	1165.16	856.101	289.067	0	142.226	323.825	270.627	214.591	213.853	91.3551	299.556	197.355	165.947	282.501	205.733	608.985	587.928	442.214	410.623
2355	15	烟台市	502.67	379.464	568.958	349.801	346.665	562.335	530.424	531.22	641.223	536.086	374.107	428.382	443.395	752.355	683.242	649.879	707.17	747.005	694.09	903.55	757.751	847.937	843.86	887.26	1025.11	1239.31	685.626	734.831	1089.18	871.281	576.116	289.258	431.343	608.901	550.026	481.892	475.205	379.199	569.499	486.603	439.45	480.175	380.263	898.089	871.369	729.085	685.618
2357	15	绵阳市	1402.26	1410.09	1129.19	1508.34	1591.51	1045.51	1102.01	1239.01	1363.59	1557.61	1308.25	1356.96	1209.61	971.786	1209.02	1058.61	914.679	850.8	971.373	697.226	1048.93	784.842	883.257	1147.75	1187.66	865.912	1774.74	1986.3	913.484	1292.78	1990.24	1796.98	1910.79	2088.61	2053.7	2010.16	1845.61	1853.55	1916.4	1951.1	1852.91	1734.89	1695.86	2301.53	2334.87	2184.92	2191.54
2360	15	忻州市	373.175	428.121	195.815	519.111	597.452	320.225	281.282	239.777	314.667	516.55	384.342	367.18	323.287	103.022	160.094	131.747	271.645	365.138	179.781	428.334	0	309.212	167.149	205.511	348.796	481.809	726.113	941.433	331.425	311.702	975.488	848.078	929.038	1088.64	1067.79	1042.5	833.755	877.876	890.756	957.938	853.495	709.708	694.149	1266.92	1314.57	1169.42	1196.12
2361	15	芜湖市	1016.37	908.028	846.13	952.911	998.079	685.698	739.437	915.378	1115.41	1135	800.848	911.627	764.645	925.266	1051.16	877.482	763.024	706.593	834.793	796.419	1004.98	841.935	960.813	1207.34	1353.61	1374.18	1343.96	1440.52	1259.18	1276.36	1295.72	1008.45	1150.01	1322.47	1259.93	1186.56	1188.07	1098.82	1283.21	1205.48	1156.8	1164.19	1069.49	1615.94	1580.3	1443.61	1388.39
2362	15	北京市	0	126.85	285.055	172.123	236.237	436.036	358.801	167.703	139.134	161.009	215.605	104.762	274.502	432.046	231.442	345.05	513.449	604.203	436.824	728.883	373.175	622.822	525.879	419.035	539.837	820.06	394.912	587.493	670.989	372.914	602.368	499.055	562.051	716.088	697.878	678.307	460.697	514.317	519.149	587.284	482.327	337.354	324.605	900.268	942.602	796.559	823.8
2363	15	烟台市	502.67	379.464	568.958	349.801	346.665	562.335	530.424	531.22	641.223	536.086	374.107	428.382	443.395	752.355	683.242	649.879	707.17	747.005	694.09	903.55	757.751	847.937	843.86	887.26	1025.11	1239.31	685.626	734.831	1089.18	871.281	576.116	289.258	431.343	608.901	550.026	481.892	475.205	379.199	569.499	486.603	439.45	480.175	380.263	898.089	871.369	729.085	685.618
2364	15	杭州市	1178.17	1063.71	1026.67	1098.14	1134.4	870.902	921.083	1088.96	1284.85	1286.02	964.324	1073.73	937.721	1113.37	1229.89	1062.21	952.559	896.637	1022.82	983.565	1190.96	1031.74	1150.6	1391.91	1539.05	1564.15	1483.88	1560.21	1449.16	1455.61	1396.64	1107.67	1245.73	1407.67	1342.29	1266.16	1301.57	1199.02	1395.87	1301.12	1265.04	1293.47	1195.63	1705.03	1657.06	1528.47	1462.43
2367	15	苏州市	1051.87	930.693	941.486	951.699	978.214	805.641	841.884	985.354	1169.78	1143.57	845.034	949.803	836.667	1056.78	1135.89	990.106	911.58	874.459	967.547	987.167	1121.74	1012.68	1109.28	1314.01	1463.15	1535.29	1327.37	1386.58	1408.22	1360.04	1212.83	925.079	1060.28	1216.95	1150.81	1074.05	1125.59	1016.16	1218.67	1115.28	1086.11	1129.11	1029.75	1514.79	1462.83	1337.19	1267.91
2368	15	北京市	0	126.85	285.055	172.123	236.237	436.036	358.801	167.703	139.134	161.009	215.605	104.762	274.502	432.046	231.442	345.05	513.449	604.203	436.824	728.883	373.175	622.822	525.879	419.035	539.837	820.06	394.912	587.493	670.989	372.914	602.368	499.055	562.051	716.088	697.878	678.307	460.697	514.317	519.149	587.284	482.327	337.354	324.605	900.268	942.602	796.559	823.8
2369	15	深圳市	1963.39	1876.99	1723.13	1941.04	1998.4	1547.69	1621.95	1824.64	2028.98	2105.36	1755.9	1863.57	1689.62	1712.48	1920.09	1716.38	1542.94	1448.8	1637.18	1426.42	1813.81	1534	1694.77	2011.87	2134.35	1989.42	2330.99	2452.92	1936.64	2123.93	2320.55	2034.59	2176.46	2349.49	2286.71	2212.89	2207.46	2124.47	2302.42	2231.85	2179.31	2169.94	2080.09	2642.77	2606.57	2470.64	2413.83
2370	15	绍兴市	1225.08	1106.06	1095.26	1131.27	1160.02	947.471	991.915	1148.62	1338.73	1322.34	1014.82	1121.83	998.097	1194.63	1294.92	1136.85	1038.98	989.115	1104.22	1083.92	1267.32	1125.84	1237.73	1465.01	1613.36	1656.59	1509.49	1569.66	1537.26	1520.38	1393.98	1106.9	1240.96	1394.43	1327.8	1250.63	1308.52	1197.8	1401.41	1295.73	1268.63	1312.12	1212.84	1692.27	1636.59	1514.06	1441.59
2371	15	北京市	0	126.85	285.055	172.123	236.237	436.036	358.801	167.703	139.134	161.009	215.605	104.762	274.502	432.046	231.442	345.05	513.449	604.203	436.824	728.883	373.175	622.822	525.879	419.035	539.837	820.06	394.912	587.493	670.989	372.914	602.368	499.055	562.051	716.088	697.878	678.307	460.697	514.317	519.149	587.284	482.327	337.354	324.605	900.268	942.602	796.559	823.8
2372	15	台州市	1341.09	1221.57	1211.26	1245.06	1271.88	1061.94	1107.55	1265.26	1455.27	1436.61	1131.24	1238.02	1114.7	1307.95	1411.34	1251.87	1150.29	1097.34	1217.44	1186.3	1382.02	1233.12	1348.84	1580.45	1728.62	1765.07	1620.88	1675.13	1648.04	1636.85	1494.16	1208.92	1340.53	1488.83	1421.67	1344.17	1413.43	1299.27	1505.48	1394.79	1372.16	1421.54	1321.96	1786.18	1725.79	1607.41	1531.13
2373	15	北京市	0	126.85	285.055	172.123	236.237	436.036	358.801	167.703	139.134	161.009	215.605	104.762	274.502	432.046	231.442	345.05	513.449	604.203	436.824	728.883	373.175	622.822	525.879	419.035	539.837	820.06	394.912	587.493	670.989	372.914	602.368	499.055	562.051	716.088	697.878	678.307	460.697	514.317	519.149	587.284	482.327	337.354	324.605	900.268	942.602	796.559	823.8
2374	15	烟台市	502.67	379.464	568.958	349.801	346.665	562.335	530.424	531.22	641.223	536.086	374.107	428.382	443.395	752.355	683.242	649.879	707.17	747.005	694.09	903.55	757.751	847.937	843.86	887.26	1025.11	1239.31	685.626	734.831	1089.18	871.281	576.116	289.258	431.343	608.901	550.026	481.892	475.205	379.199	569.499	486.603	439.45	480.175	380.263	898.089	871.369	729.085	685.618
2375	15	绍兴市	1225.08	1106.06	1095.26	1131.27	1160.02	947.471	991.915	1148.62	1338.73	1322.34	1014.82	1121.83	998.097	1194.63	1294.92	1136.85	1038.98	989.115	1104.22	1083.92	1267.32	1125.84	1237.73	1465.01	1613.36	1656.59	1509.49	1569.66	1537.26	1520.38	1393.98	1106.9	1240.96	1394.43	1327.8	1250.63	1308.52	1197.8	1401.41	1295.73	1268.63	1312.12	1212.84	1692.27	1636.59	1514.06	1441.59
2376	15	威海市	592.248	473.082	674.303	430.046	410.301	665.784	635.713	633.183	731.381	606.131	477.969	525.435	549.026	858.001	782.881	755.409	811.018	847.861	799.581	1004.24	862.145	951.657	949.542	986.785	1122.33	1343.89	728.805	746.186	1193.51	964.074	562.45	276.166	409.84	572.695	508.845	434.789	484.469	366.514	574.308	464.954	440.52	517.319	419.609	869.004	828.527	693.877	636.737
2377	15	武汉市	1080.77	1002.79	835.809	1075.63	1141.12	660.322	734.788	937.881	1141.78	1227.98	879.039	983.57	806.271	837.544	1034.13	831.827	664.687	575.676	757.027	593.19	936.145	681.815	834.892	1138.83	1270.33	1192.49	1458.54	1600.63	1107.71	1242.69	1498.74	1227.66	1368.18	1551.45	1495.51	1429.04	1371.47	1311.59	1464.12	1421.44	1352.02	1314.3	1232.16	1830.13	1815.44	1669.41	1632.56
2378	15	赣州市	1615.02	1524.45	1385.1	1585.74	1641.44	1209.18	1281.34	1481.99	1687.36	1753.5	1404.87	1513.74	1342.83	1391.87	1586.29	1385.43	1219.27	1129.17	1311.69	1129.44	1490.79	1228.18	1385.14	1693.13	1822.91	1716.56	1976.77	2094.71	1646.57	1797.03	1961.2	1675.39	1817.32	1990.94	1928.5	1855.04	1848.35	1765.19	1943.35	1872.68	1819.99	1812.45	1721.87	2283.75	2248.78	2112.04	2056.54
2379	15	滨州市	320.239	200.99	306.111	247.564	307.622	312.448	269.685	286.024	443.001	425.525	125.625	219.381	179.453	488.329	444.098	386.201	452.944	505.944	431.501	660.874	498.19	593.234	579.975	644.939	789.278	978.223	639.417	767.048	829.02	653.539	680.403	444.05	570.047	754.913	710.212	658.637	544.665	511.419	634.578	617.587	533.1	480.803	400.122	1012	1015.47	864.747	850.577
2380	15	南京市	944.835	831.221	798.499	868.789	908.94	649.278	694.363	856.757	1051.6	1054.95	730.843	840.343	705.597	897.016	999.89	838.714	743.988	700.038	806.736	807.43	969.106	837.984	942.708	1167.19	1315.37	1365.12	1257.25	1344.73	1242.37	1225.62	1193.95	905.759	1046.78	1217.43	1154.35	1080.48	1089.77	996.55	1184.78	1102.33	1056.81	1071.94	975.702	1511.88	1474.19	1338.63	1281.78
2381	15	嘉兴市	1136.88	1016.21	1019.97	1037.98	1064.5	879.237	918.8	1067.28	1253.62	1229.76	928.987	1034.47	917.829	1129.2	1216.45	1065.96	979.467	936.842	1039.36	1042.1	1197.29	1074.77	1177.97	1391.78	1540.72	1601.55	1413.58	1470.93	1477.51	1441.17	1294.57	1007.57	1141.55	1295.38	1228.82	1151.73	1209.63	1098.43	1302.36	1196.32	1169.49	1214.87	1115.42	1593.24	1538.39	1415.13	1343.39
2382	15	淄博市	423.21	305.56	361.816	347.48	399.824	313.9	295.871	369.32	541.6	529.445	217.514	320.577	235.87	529.837	526.769	434.373	459.534	493.279	459.689	649.719	557.613	599.423	614.053	722.006	869.226	1028.99	739.546	856.1	883.002	743.657	751.074	492.718	628.079	813.584	763.255	704.574	621.948	569.999	714.738	679.129	603.746	571.563	484.46	1083.24	1077.08	928.059	903.34
2383	15	北京市	0	126.85	285.055	172.123	236.237	436.036	358.801	167.703	139.134	161.009	215.605	104.762	274.502	432.046	231.442	345.05	513.449	604.203	436.824	728.883	373.175	622.822	525.879	419.035	539.837	820.06	394.912	587.493	670.989	372.914	602.368	499.055	562.051	716.088	697.878	678.307	460.697	514.317	519.149	587.284	482.327	337.354	324.605	900.268	942.602	796.559	823.8
2384	15	苏州市	1051.87	930.693	941.486	951.699	978.214	805.641	841.884	985.354	1169.78	1143.57	845.034	949.803	836.667	1056.78	1135.89	990.106	911.58	874.459	967.547	987.167	1121.74	1012.68	1109.28	1314.01	1463.15	1535.29	1327.37	1386.58	1408.22	1360.04	1212.83	925.079	1060.28	1216.95	1150.81	1074.05	1125.59	1016.16	1218.67	1115.28	1086.11	1129.11	1029.75	1514.79	1462.83	1337.19	1267.91
2385	15	北京市	0	126.85	285.055	172.123	236.237	436.036	358.801	167.703	139.134	161.009	215.605	104.762	274.502	432.046	231.442	345.05	513.449	604.203	436.824	728.883	373.175	622.822	525.879	419.035	539.837	820.06	394.912	587.493	670.989	372.914	602.368	499.055	562.051	716.088	697.878	678.307	460.697	514.317	519.149	587.284	482.327	337.354	324.605	900.268	942.602	796.559	823.8
2386	15	宜宾市	1682.43	1669.84	1399.33	1765.99	1847.79	1284.18	1351.23	1515.1	1663.69	1842.26	1556.77	1622.5	1458.34	1264.85	1510.97	1338.6	1172.82	1091.51	1245.69	953.987	1353.15	1061.08	1186.22	1476.99	1531.85	1225.51	2068.99	2269.79	1261.17	1621.42	2246.65	2025.69	2150.6	2333.86	2291.86	2240.2	2103.37	2092.15	2181.73	2195.71	2103.45	2003.59	1952.15	2569.16	2589.56	2438.32	2432
2387	15	苏州市	1051.87	930.693	941.486	951.699	978.214	805.641	841.884	985.354	1169.78	1143.57	845.034	949.803	836.667	1056.78	1135.89	990.106	911.58	874.459	967.547	987.167	1121.74	1012.68	1109.28	1314.01	1463.15	1535.29	1327.37	1386.58	1408.22	1360.04	1212.83	925.079	1060.28	1216.95	1150.81	1074.05	1125.59	1016.16	1218.67	1115.28	1086.11	1129.11	1029.75	1514.79	1462.83	1337.19	1267.91
2388	15	珠海市	2026.12	1943.21	1779.83	2009.87	2069.21	1605.19	1680.41	1883.8	2087.08	2170.67	1821.04	1927.56	1751.77	1760.47	1973.95	1769.31	1593.03	1497.53	1687.73	1466.08	1862.56	1576.48	1738.04	2058.04	2176.89	2017.16	2398.29	2525.49	1971.05	2173.73	2397.92	2113.14	2255.22	2429.8	2367.62	2294.35	2282.54	2202.55	2377.31	2310.49	2255.63	2241.4	2152.9	2721.89	2688.1	2550.83	2496
2389	15	台州市	1341.09	1221.57	1211.26	1245.06	1271.88	1061.94	1107.55	1265.26	1455.27	1436.61	1131.24	1238.02	1114.7	1307.95	1411.34	1251.87	1150.29	1097.34	1217.44	1186.3	1382.02	1233.12	1348.84	1580.45	1728.62	1765.07	1620.88	1675.13	1648.04	1636.85	1494.16	1208.92	1340.53	1488.83	1421.67	1344.17	1413.43	1299.27	1505.48	1394.79	1372.16	1421.54	1321.96	1786.18	1725.79	1607.41	1531.13
2391	15	扬州市	873.024	754.67	753.975	784.018	818.592	619.784	654.495	799.649	987.169	973.47	662.917	769.722	650.23	871.375	949.062	802.967	730.459	700.153	782.7	822.689	934.663	837.948	926.843	1126.48	1275.63	1354.53	1168.2	1246.6	1224.84	1173.61	1090.41	801.672	942.074	1111.12	1047.66	973.446	989.581	892.747	1084.34	997.638	955.049	977.8	880.263	1406.26	1367.07	1232.34	1174.36
2392	15	北京市	0	126.85	285.055	172.123	236.237	436.036	358.801	167.703	139.134	161.009	215.605	104.762	274.502	432.046	231.442	345.05	513.449	604.203	436.824	728.883	373.175	622.822	525.879	419.035	539.837	820.06	394.912	587.493	670.989	372.914	602.368	499.055	562.051	716.088	697.878	678.307	460.697	514.317	519.149	587.284	482.327	337.354	324.605	900.268	942.602	796.559	823.8
2393	15	天津市	126.85	0	282.695	98.3573	181.558	391.328	319.514	189.146	262.772	229.401	124.909	60.9573	215.303	460.906	317.068	360.264	498.905	578.804	440.01	719.302	428.121	625.384	558.583	518.489	650.015	900.345	455.779	614.613	749.149	491.906	580.464	420.035	509.228	680.423	651.101	618.772	435.952	455.114	511.898	544.409	443.658	335.541	285.764	899.328	925.117	774.874	785.448
2394	15	南通市	981.737	858.292	892.153	872.919	894.961	768.322	796.941	926.558	1104.11	1065.6	780.092	881.56	780.884	1020.02	1080.36	946.583	884.431	857.171	932.55	980.531	1078.21	994.712	1079.34	1264.82	1414.02	1507.94	1242.87	1295.54	1375.91	1302.32	1118.73	831.621	965.829	1121.23	1054.98	978.132	1034.06	922.497	1126.61	1020.68	993.635	1041.94	942.25	1419.09	1366.68	1241.34	1171.75
2395	15	无锡市	1018.78	899.571	897.249	925.679	956.455	757.133	796.091	945.561	1133.51	1116.33	809.198	915.715	795.768	1007.54	1094.09	943.384	859.766	820.438	917.898	931.321	1074.79	958.622	1057.92	1269.04	1417.99	1482.9	1306.22	1374.34	1357.23	1318.99	1207.39	918.575	1056.1	1217.6	1152.25	1076.18	1114.63	1009.91	1208.56	1111.44	1077.07	1111.54	1012.85	1514.95	1467.4	1338.4	1272.89
2396	15	福州市	1594.39	1484.31	1416.7	1523.94	1562.75	1249.22	1309.24	1491.76	1693.08	1709.56	1378.96	1489.62	1341.63	1474.48	1622.94	1439.97	1303.83	1230.28	1385.79	1279.19	1562.48	1353.89	1493.87	1767.56	1910.19	1879.17	1911.78	1989.51	1782.7	1846.64	1822.4	1533.92	1670.36	1827.36	1761.02	1684.06	1730.35	1625.2	1824.39	1725.49	1692.96	1722.9	1625.19	2125.23	2071	1947.38	1875.99
2397	15	长沙市	1364.34	1290.84	1109.03	1365.4	1431.59	935.982	1012.29	1216.01	1417.3	1514.31	1166.53	1269.25	1090.24	1086.2	1300.45	1095.49	918.484	823.029	1013.22	799.577	1188.12	906.078	1066.79	1384.62	1506.36	1374.57	1746.23	1891.12	1313	1499.19	1788.3	1514.92	1656.03	1838.43	1781.36	1713.51	1661.88	1599.88	1754.67	1709.68	1641.84	1604.75	1522.84	2119.27	2102.09	1957.06	1917.32
2398	15	厦门市	1733.78	1628.82	1537.59	1674.91	1718.52	1365.4	1430.36	1620.7	1824.75	1856.58	1518.35	1629.35	1472.86	1577.23	1743.71	1552.91	1404.13	1323.21	1490.96	1352.45	1670.11	1438.22	1586.5	1875.55	2014.07	1951.3	2065.59	2153.67	1865.97	1964.21	1993.34	1704.34	1842.42	2003.02	1937.19	1860.61	1896.52	1795.69	1991.12	1897.79	1860.98	1882.27	1785.87	2300.69	2249.55	2123.53	2054.59
2399	15	深圳市	1963.39	1876.99	1723.13	1941.04	1998.4	1547.69	1621.95	1824.64	2028.98	2105.36	1755.9	1863.57	1689.62	1712.48	1920.09	1716.38	1542.94	1448.8	1637.18	1426.42	1813.81	1534	1694.77	2011.87	2134.35	1989.42	2330.99	2452.92	1936.64	2123.93	2320.55	2034.59	2176.46	2349.49	2286.71	2212.89	2207.46	2124.47	2302.42	2231.85	2179.31	2169.94	2080.09	2642.77	2606.57	2470.64	2413.83
2400	15	广州市	1893.67	1810.88	1647.89	1877.86	1937.57	1473.11	1548.22	1751.56	1954.98	2038.27	1688.64	1795.12	1619.33	1630.63	1842.56	1638.1	1462.5	1367.37	1557.1	1339.39	1732.5	1448.61	1609.9	1928.88	2049.16	1897.14	2266.04	2394.25	1847.15	2043.41	2268.59	1984.54	2126.7	2302.22	2240.47	2167.66	2152.21	2073.66	2246.88	2181.88	2125.83	2109.9	2021.78	2593.47	2561.33	2423.14	2369.79
2401	15	上海市	1095.19	971.779	1000.55	985.72	1006.27	870.993	903.371	1038.13	1217.16	1178.5	892.922	994.861	891.465	1122.7	1191.09	1052.54	981.46	947.695	1034.2	1063.32	1184.29	1085.86	1178.25	1373.42	1522.66	1605.56	1353.31	1399.98	1476.4	1413.77	1217.35	932.455	1063.7	1213	1146.02	1068.64	1138.09	1022.65	1229.65	1117.97	1096.14	1150.75	1050.89	1510.61	1452.68	1332.04	1257.75
2402	15	深圳市	1963.39	1876.99	1723.13	1941.04	1998.4	1547.69	1621.95	1824.64	2028.98	2105.36	1755.9	1863.57	1689.62	1712.48	1920.09	1716.38	1542.94	1448.8	1637.18	1426.42	1813.81	1534	1694.77	2011.87	2134.35	1989.42	2330.99	2452.92	1936.64	2123.93	2320.55	2034.59	2176.46	2349.49	2286.71	2212.89	2207.46	2124.47	2302.42	2231.85	2179.31	2169.94	2080.09	2642.77	2606.57	2470.64	2413.83
2403	15	台州市	1341.09	1221.57	1211.26	1245.06	1271.88	1061.94	1107.55	1265.26	1455.27	1436.61	1131.24	1238.02	1114.7	1307.95	1411.34	1251.87	1150.29	1097.34	1217.44	1186.3	1382.02	1233.12	1348.84	1580.45	1728.62	1765.07	1620.88	1675.13	1648.04	1636.85	1494.16	1208.92	1340.53	1488.83	1421.67	1344.17	1413.43	1299.27	1505.48	1394.79	1372.16	1421.54	1321.96	1786.18	1725.79	1607.41	1531.13
2404	15	嘉兴市	1136.88	1016.21	1019.97	1037.98	1064.5	879.237	918.8	1067.28	1253.62	1229.76	928.987	1034.47	917.829	1129.2	1216.45	1065.96	979.467	936.842	1039.36	1042.1	1197.29	1074.77	1177.97	1391.78	1540.72	1601.55	1413.58	1470.93	1477.51	1441.17	1294.57	1007.57	1141.55	1295.38	1228.82	1151.73	1209.63	1098.43	1302.36	1196.32	1169.49	1214.87	1115.42	1593.24	1538.39	1415.13	1343.39
2405	15	北京市	0	126.85	285.055	172.123	236.237	436.036	358.801	167.703	139.134	161.009	215.605	104.762	274.502	432.046	231.442	345.05	513.449	604.203	436.824	728.883	373.175	622.822	525.879	419.035	539.837	820.06	394.912	587.493	670.989	372.914	602.368	499.055	562.051	716.088	697.878	678.307	460.697	514.317	519.149	587.284	482.327	337.354	324.605	900.268	942.602	796.559	823.8
2406	15	许昌市	721.406	665.01	456.558	751.397	827.156	286.272	363.576	566.15	765.084	877.342	541.004	633.344	452.748	450.48	648.655	444.674	277.006	194.146	368.55	272.322	547.912	320.298	458.046	751.464	885.935	852.449	1112.34	1279.05	747.149	854.304	1214.92	974.291	1104.89	1290.18	1243.55	1187.82	1076.37	1046.27	1162.9	1153.19	1068.1	996.005	927.627	1545.37	1551.22	1400.5	1384.01
2407	15	焦作市	633.981	595.797	355.407	688.677	768.709	204.491	278.219	470.929	661.264	793.738	476.989	555.697	380.674	324.65	534.967	329.679	152.424	66.9414	246.514	188.202	424.004	200.92	330.543	625.937	758.744	732.92	1028.72	1208.53	622.316	733.24	1165.29	944.502	1067.31	1250.44	1208.88	1159.06	1023.15	1008.92	1105	1112.3	1020.9	931.237	872.212	1491.43	1506.97	1355.69	1348.86
2408	15	淄博市	423.21	305.56	361.816	347.48	399.824	313.9	295.871	369.32	541.6	529.445	217.514	320.577	235.87	529.837	526.769	434.373	459.534	493.279	459.689	649.719	557.613	599.423	614.053	722.006	869.226	1028.99	739.546	856.1	883.002	743.657	751.074	492.718	628.079	813.584	763.255	704.574	621.948	569.999	714.738	679.129	603.746	571.563	484.46	1083.24	1077.08	928.059	903.34
2409	15	无锡市	1018.78	899.571	897.249	925.679	956.455	757.133	796.091	945.561	1133.51	1116.33	809.198	915.715	795.768	1007.54	1094.09	943.384	859.766	820.438	917.898	931.321	1074.79	958.622	1057.92	1269.04	1417.99	1482.9	1306.22	1374.34	1357.23	1318.99	1207.39	918.575	1056.1	1217.6	1152.25	1076.18	1114.63	1009.91	1208.56	1111.44	1077.07	1111.54	1012.85	1514.95	1467.4	1338.4	1272.89
2410	15	北京市	0	126.85	285.055	172.123	236.237	436.036	358.801	167.703	139.134	161.009	215.605	104.762	274.502	432.046	231.442	345.05	513.449	604.203	436.824	728.883	373.175	622.822	525.879	419.035	539.837	820.06	394.912	587.493	670.989	372.914	602.368	499.055	562.051	716.088	697.878	678.307	460.697	514.317	519.149	587.284	482.327	337.354	324.605	900.268	942.602	796.559	823.8
2412	15	益阳市	1355.38	1291.93	1088.55	1372.18	1442.57	920.655	997.973	1200.18	1396.6	1509.88	1167.02	1264.89	1084.22	1045.19	1271.05	1065.97	884.1	786.434	978.855	740.756	1148.13	853.504	1015.41	1338.21	1452.61	1295.22	1744.17	1900.82	1244.41	1459.73	1812.13	1546.39	1685.76	1870.1	1815.58	1750.45	1681.02	1628.5	1772.06	1738.23	1664.74	1614.92	1537.79	2144.29	2134.24	1986.91	1953.53
2413	15	常州市	996.101	878.694	865.534	908.855	942.951	721.927	763.184	917.499	1108.11	1098.21	784.649	892.393	767.022	971.482	1064.2	909.519	821.575	780.302	881.551	889.489	1040.62	918.408	1020.03	1236.41	1385.13	1444.01	1292.65	1367.6	1319.54	1289.54	1206.07	917.006	1055.99	1220.86	1156.21	1080.78	1109.24	1008.33	1203.66	1111.48	1073.22	1101.03	1003.05	1517.51	1473.3	1341.93	1279.32
2414	15	武汉市	1080.77	1002.79	835.809	1075.63	1141.12	660.322	734.788	937.881	1141.78	1227.98	879.039	983.57	806.271	837.544	1034.13	831.827	664.687	575.676	757.027	593.19	936.145	681.815	834.892	1138.83	1270.33	1192.49	1458.54	1600.63	1107.71	1242.69	1498.74	1227.66	1368.18	1551.45	1495.51	1429.04	1371.47	1311.59	1464.12	1421.44	1352.02	1314.3	1232.16	1830.13	1815.44	1669.41	1632.56
2415	15	杭州市	1178.17	1063.71	1026.67	1098.14	1134.4	870.902	921.083	1088.96	1284.85	1286.02	964.324	1073.73	937.721	1113.37	1229.89	1062.21	952.559	896.637	1022.82	983.565	1190.96	1031.74	1150.6	1391.91	1539.05	1564.15	1483.88	1560.21	1449.16	1455.61	1396.64	1107.67	1245.73	1407.67	1342.29	1266.16	1301.57	1199.02	1395.87	1301.12	1265.04	1293.47	1195.63	1705.03	1657.06	1528.47	1462.43
2416	15	深圳市	1963.39	1876.99	1723.13	1941.04	1998.4	1547.69	1621.95	1824.64	2028.98	2105.36	1755.9	1863.57	1689.62	1712.48	1920.09	1716.38	1542.94	1448.8	1637.18	1426.42	1813.81	1534	1694.77	2011.87	2134.35	1989.42	2330.99	2452.92	1936.64	2123.93	2320.55	2034.59	2176.46	2349.49	2286.71	2212.89	2207.46	2124.47	2302.42	2231.85	2179.31	2169.94	2080.09	2642.77	2606.57	2470.64	2413.83
2418	15	杭州市	1178.17	1063.71	1026.67	1098.14	1134.4	870.902	921.083	1088.96	1284.85	1286.02	964.324	1073.73	937.721	1113.37	1229.89	1062.21	952.559	896.637	1022.82	983.565	1190.96	1031.74	1150.6	1391.91	1539.05	1564.15	1483.88	1560.21	1449.16	1455.61	1396.64	1107.67	1245.73	1407.67	1342.29	1266.16	1301.57	1199.02	1395.87	1301.12	1265.04	1293.47	1195.63	1705.03	1657.06	1528.47	1462.43
2419	15	深圳市	1963.39	1876.99	1723.13	1941.04	1998.4	1547.69	1621.95	1824.64	2028.98	2105.36	1755.9	1863.57	1689.62	1712.48	1920.09	1716.38	1542.94	1448.8	1637.18	1426.42	1813.81	1534	1694.77	2011.87	2134.35	1989.42	2330.99	2452.92	1936.64	2123.93	2320.55	2034.59	2176.46	2349.49	2286.71	2212.89	2207.46	2124.47	2302.42	2231.85	2179.31	2169.94	2080.09	2642.77	2606.57	2470.64	2413.83
2420	15	广州市	1893.67	1810.88	1647.89	1877.86	1937.57	1473.11	1548.22	1751.56	1954.98	2038.27	1688.64	1795.12	1619.33	1630.63	1842.56	1638.1	1462.5	1367.37	1557.1	1339.39	1732.5	1448.61	1609.9	1928.88	2049.16	1897.14	2266.04	2394.25	1847.15	2043.41	2268.59	1984.54	2126.7	2302.22	2240.47	2167.66	2152.21	2073.66	2246.88	2181.88	2125.83	2109.9	2021.78	2593.47	2561.33	2423.14	2369.79
2421	15	深圳市	1963.39	1876.99	1723.13	1941.04	1998.4	1547.69	1621.95	1824.64	2028.98	2105.36	1755.9	1863.57	1689.62	1712.48	1920.09	1716.38	1542.94	1448.8	1637.18	1426.42	1813.81	1534	1694.77	2011.87	2134.35	1989.42	2330.99	2452.92	1936.64	2123.93	2320.55	2034.59	2176.46	2349.49	2286.71	2212.89	2207.46	2124.47	2302.42	2231.85	2179.31	2169.94	2080.09	2642.77	2606.57	2470.64	2413.83
2422	15	成都市	1548.88	1552.67	1273.2	1650.69	1733.74	1181.77	1241.18	1384.53	1513.32	1705.24	1448.03	1500.64	1349.1	1119.74	1358.81	1204.4	1055.06	986.302	1115.7	835.617	1198.79	928.669	1032.58	1299.8	1338.97	1012.52	1924.06	2134.18	1064.47	1444.84	2133.14	1933.3	2049.95	2229.25	2192.71	2147.2	1988.59	1992.33	2060.98	2091.41	1994.37	1879.89	1838.28	2446.93	2477.79	2327.42	2331.26
2424	15	安顺市	1853.58	1821.5	1568.86	1913.23	1991.8	1430.2	1503.62	1686.6	1855.4	2014.54	1701.17	1780.95	1606.22	1460.25	1707.92	1519.31	1340.99	1249.51	1424.73	1134.02	1556.46	1250.38	1393.63	1703.86	1776.32	1497.65	2247.54	2434.05	1514.27	1845.16	2383.34	2139.39	2272.52	2458.06	2409.73	2351.03	2243.77	2213.98	2328.44	2321.51	2236.72	2156.71	2093.96	2712.98	2719.76	2569.16	2549.98
2425	15	汕头市	1876.05	1778.09	1659.88	1831.76	1881.09	1484.61	1554.26	1751.49	1957.02	2007.37	1662.47	1772.87	1607.89	1678.09	1863.69	1665.82	1504.76	1416.98	1595.78	1423.53	1775.46	1520.19	1675.6	1979.23	2111.68	2012.28	2223.93	2325.42	1940.83	2078.49	2175.05	1886.22	2026.17	2191.67	2126.75	2050.94	2071.87	1977.36	2166.92	2081.72	2038.98	2048.64	1954.38	2488.44	2442.35	2312.68	2247.78
2426	15	苏州市	1051.87	930.693	941.486	951.699	978.214	805.641	841.884	985.354	1169.78	1143.57	845.034	949.803	836.667	1056.78	1135.89	990.106	911.58	874.459	967.547	987.167	1121.74	1012.68	1109.28	1314.01	1463.15	1535.29	1327.37	1386.58	1408.22	1360.04	1212.83	925.079	1060.28	1216.95	1150.81	1074.05	1125.59	1016.16	1218.67	1115.28	1086.11	1129.11	1029.75	1514.79	1462.83	1337.19	1267.91
2428	15	临沧市	2392.19	2383.68	2110.79	2480.2	2562.21	1999.07	2065.61	2225.52	2365.67	2551.01	2271.47	2335.42	2172.92	1968.67	2211.6	2047.34	1885.63	1805.96	1955.57	1665.84	2052.07	1769.42	1885.09	2157.34	2192.52	1852.15	2774.51	2979.6	1917.39	2302.36	2961.34	2739.87	2865.47	3048.84	3006.57	2954.26	2817.87	2806.98	2895.45	2910.69	2818.38	2716.58	2666.66	3282.86	3304.46	3153.23	3146.78
2429	15	深圳市	1963.39	1876.99	1723.13	1941.04	1998.4	1547.69	1621.95	1824.64	2028.98	2105.36	1755.9	1863.57	1689.62	1712.48	1920.09	1716.38	1542.94	1448.8	1637.18	1426.42	1813.81	1534	1694.77	2011.87	2134.35	1989.42	2330.99	2452.92	1936.64	2123.93	2320.55	2034.59	2176.46	2349.49	2286.71	2212.89	2207.46	2124.47	2302.42	2231.85	2179.31	2169.94	2080.09	2642.77	2606.57	2470.64	2413.83
2430	15	杭州市	1178.17	1063.71	1026.67	1098.14	1134.4	870.902	921.083	1088.96	1284.85	1286.02	964.324	1073.73	937.721	1113.37	1229.89	1062.21	952.559	896.637	1022.82	983.565	1190.96	1031.74	1150.6	1391.91	1539.05	1564.15	1483.88	1560.21	1449.16	1455.61	1396.64	1107.67	1245.73	1407.67	1342.29	1266.16	1301.57	1199.02	1395.87	1301.12	1265.04	1293.47	1195.63	1705.03	1657.06	1528.47	1462.43
2431	15	郑州市	671.068	622.69	399.584	712.368	790.346	235.284	312.295	512.022	707.791	829.016	500.486	587.087	407.987	384.991	587.265	382.462	211.642	129.493	303.935	228.276	482.926	260.169	393.212	686.096	820.275	792.92	1064.31	1237.25	684.333	790.335	1183.02	951.705	1078.7	1263.19	1219	1166.11	1042.54	1020.1	1126.95	1125.46	1037.16	956.561	892.487	1511.7	1522.27	1371.15	1359.38
2432	15	天津市	126.85	0	282.695	98.3573	181.558	391.328	319.514	189.146	262.772	229.401	124.909	60.9573	215.303	460.906	317.068	360.264	498.905	578.804	440.01	719.302	428.121	625.384	558.583	518.489	650.015	900.345	455.779	614.613	749.149	491.906	580.464	420.035	509.228	680.423	651.101	618.772	435.952	455.114	511.898	544.409	443.658	335.541	285.764	899.328	925.117	774.874	785.448
2434	15	金华市	1273.63	1157.9	1125.35	1189.55	1223.16	969.626	1019.83	1186.8	1381.85	1378.63	1060.43	1169.4	1035.58	1211.64	1328.37	1160.97	1050.05	992.478	1121.1	1075.34	1289.65	1126.79	1247.8	1490.69	1637.8	1659.49	1572.94	1642.46	1545.98	1554.11	1472.65	1184.39	1320.45	1477.69	1411.5	1334.67	1382.42	1275.61	1476.11	1375.56	1344.19	1379.61	1281.06	1775.53	1722.76	1597.87	1527.77
2435	15	苏州市	1051.87	930.693	941.486	951.699	978.214	805.641	841.884	985.354	1169.78	1143.57	845.034	949.803	836.667	1056.78	1135.89	990.106	911.58	874.459	967.547	987.167	1121.74	1012.68	1109.28	1314.01	1463.15	1535.29	1327.37	1386.58	1408.22	1360.04	1212.83	925.079	1060.28	1216.95	1150.81	1074.05	1125.59	1016.16	1218.67	1115.28	1086.11	1129.11	1029.75	1514.79	1462.83	1337.19	1267.91
2436	15	深圳市	1963.39	1876.99	1723.13	1941.04	1998.4	1547.69	1621.95	1824.64	2028.98	2105.36	1755.9	1863.57	1689.62	1712.48	1920.09	1716.38	1542.94	1448.8	1637.18	1426.42	1813.81	1534	1694.77	2011.87	2134.35	1989.42	2330.99	2452.92	1936.64	2123.93	2320.55	2034.59	2176.46	2349.49	2286.71	2212.89	2207.46	2124.47	2302.42	2231.85	2179.31	2169.94	2080.09	2642.77	2606.57	2470.64	2413.83
2437	15	哈尔滨市	1118.28	1120.72	1394.43	1025.21	944.477	1509.31	1439.85	1281.91	1173.01	965.611	1236.25	1168.62	1333.61	1549.91	1324.38	1462.06	1618.35	1699.44	1551.22	1838.35	1481.78	1738.29	1642.02	1447.28	1494.13	1855.99	770.194	544.12	1724.86	1322.08	552.223	820.769	679.07	499.664	561.868	636.416	690.795	735.099	608.858	625.272	699.702	787.565	841.156	221.746	245.461	379.054	440.425
2438	15	南通市	981.737	858.292	892.153	872.919	894.961	768.322	796.941	926.558	1104.11	1065.6	780.092	881.56	780.884	1020.02	1080.36	946.583	884.431	857.171	932.55	980.531	1078.21	994.712	1079.34	1264.82	1414.02	1507.94	1242.87	1295.54	1375.91	1302.32	1118.73	831.621	965.829	1121.23	1054.98	978.132	1034.06	922.497	1126.61	1020.68	993.635	1041.94	942.25	1419.09	1366.68	1241.34	1171.75
2439	15	北京市	0	126.85	285.055	172.123	236.237	436.036	358.801	167.703	139.134	161.009	215.605	104.762	274.502	432.046	231.442	345.05	513.449	604.203	436.824	728.883	373.175	622.822	525.879	419.035	539.837	820.06	394.912	587.493	670.989	372.914	602.368	499.055	562.051	716.088	697.878	678.307	460.697	514.317	519.149	587.284	482.327	337.354	324.605	900.268	942.602	796.559	823.8
2440	15	绍兴市	1225.08	1106.06	1095.26	1131.27	1160.02	947.471	991.915	1148.62	1338.73	1322.34	1014.82	1121.83	998.097	1194.63	1294.92	1136.85	1038.98	989.115	1104.22	1083.92	1267.32	1125.84	1237.73	1465.01	1613.36	1656.59	1509.49	1569.66	1537.26	1520.38	1393.98	1106.9	1240.96	1394.43	1327.8	1250.63	1308.52	1197.8	1401.41	1295.73	1268.63	1312.12	1212.84	1692.27	1636.59	1514.06	1441.59
2441	15	汕头市	1876.05	1778.09	1659.88	1831.76	1881.09	1484.61	1554.26	1751.49	1957.02	2007.37	1662.47	1772.87	1607.89	1678.09	1863.69	1665.82	1504.76	1416.98	1595.78	1423.53	1775.46	1520.19	1675.6	1979.23	2111.68	2012.28	2223.93	2325.42	1940.83	2078.49	2175.05	1886.22	2026.17	2191.67	2126.75	2050.94	2071.87	1977.36	2166.92	2081.72	2038.98	2048.64	1954.38	2488.44	2442.35	2312.68	2247.78
2442	15	邢台市	358.801	319.514	107.502	414.801	496.605	77.3741	0	203.731	407.027	516.981	206.991	277.49	107.977	235.668	313.895	149.834	188.029	259.732	164.647	405.566	281.282	325.869	318.251	473.236	621.978	736.215	752.261	930.468	593.096	537.616	895.946	696.735	808.947	988.279	951.803	908.755	752.27	751.565	831	850.312	754.424	654.892	601.073	1218.29	1239.79	1088.77	1090.1
2443	15	湖州市	1096.47	979.213	961.12	1008.93	1041.97	813.179	857.585	1015.97	1207.77	1198.55	884.678	992.672	865.175	1060.74	1161.3	1002.46	906.34	858.973	970.397	959.072	1132.96	996.325	1105.13	1330.64	1478.97	1525.72	1391.76	1462.82	1404.77	1386.88	1296.65	1007.81	1145.35	1306.48	1241	1164.8	1203.41	1099.15	1297.44	1200.68	1166.11	1198.65	1100.25	1603.93	1555.58	1427.21	1360.94
2444	15	杭州市	1178.17	1063.71	1026.67	1098.14	1134.4	870.902	921.083	1088.96	1284.85	1286.02	964.324	1073.73	937.721	1113.37	1229.89	1062.21	952.559	896.637	1022.82	983.565	1190.96	1031.74	1150.6	1391.91	1539.05	1564.15	1483.88	1560.21	1449.16	1455.61	1396.64	1107.67	1245.73	1407.67	1342.29	1266.16	1301.57	1199.02	1395.87	1301.12	1265.04	1293.47	1195.63	1705.03	1657.06	1528.47	1462.43
2445	15	无锡市	1018.78	899.571	897.249	925.679	956.455	757.133	796.091	945.561	1133.51	1116.33	809.198	915.715	795.768	1007.54	1094.09	943.384	859.766	820.438	917.898	931.321	1074.79	958.622	1057.92	1269.04	1417.99	1482.9	1306.22	1374.34	1357.23	1318.99	1207.39	918.575	1056.1	1217.6	1152.25	1076.18	1114.63	1009.91	1208.56	1111.44	1077.07	1111.54	1012.85	1514.95	1467.4	1338.4	1272.89
2446	15	佛山市	1940	1860.02	1689.73	1928.96	1990.16	1515.83	1591.58	1795.23	1997.63	2086.49	1737.06	1842.54	1665.5	1665.63	1881.98	1677	1499.37	1403.29	1594.21	1368.11	1768	1479.44	1641.18	1962.18	2079.52	1915.93	2315.64	2447.87	1871.22	2079.48	2326.01	2043.07	2185.29	2361.89	2300.64	2228.3	2207.93	2131.77	2302.38	2240.34	2182.53	2162.85	2075.85	2652.05	2621.8	2482.64	2430.85
2448	15	焦作市	633.981	595.797	355.407	688.677	768.709	204.491	278.219	470.929	661.264	793.738	476.989	555.697	380.674	324.65	534.967	329.679	152.424	66.9414	246.514	188.202	424.004	200.92	330.543	625.937	758.744	732.92	1028.72	1208.53	622.316	733.24	1165.29	944.502	1067.31	1250.44	1208.88	1159.06	1023.15	1008.92	1105	1112.3	1020.9	931.237	872.212	1491.43	1506.97	1355.69	1348.86
2449	15	佛山市	1940	1860.02	1689.73	1928.96	1990.16	1515.83	1591.58	1795.23	1997.63	2086.49	1737.06	1842.54	1665.5	1665.63	1881.98	1677	1499.37	1403.29	1594.21	1368.11	1768	1479.44	1641.18	1962.18	2079.52	1915.93	2315.64	2447.87	1871.22	2079.48	2326.01	2043.07	2185.29	2361.89	2300.64	2228.3	2207.93	2131.77	2302.38	2240.34	2182.53	2162.85	2075.85	2652.05	2621.8	2482.64	2430.85
2451	15	上海市	1095.19	971.779	1000.55	985.72	1006.27	870.993	903.371	1038.13	1217.16	1178.5	892.922	994.861	891.465	1122.7	1191.09	1052.54	981.46	947.695	1034.2	1063.32	1184.29	1085.86	1178.25	1373.42	1522.66	1605.56	1353.31	1399.98	1476.4	1413.77	1217.35	932.455	1063.7	1213	1146.02	1068.64	1138.09	1022.65	1229.65	1117.97	1096.14	1150.75	1050.89	1510.61	1452.68	1332.04	1257.75
2452	15	长沙市	1364.34	1290.84	1109.03	1365.4	1431.59	935.982	1012.29	1216.01	1417.3	1514.31	1166.53	1269.25	1090.24	1086.2	1300.45	1095.49	918.484	823.029	1013.22	799.577	1188.12	906.078	1066.79	1384.62	1506.36	1374.57	1746.23	1891.12	1313	1499.19	1788.3	1514.92	1656.03	1838.43	1781.36	1713.51	1661.88	1599.88	1754.67	1709.68	1641.84	1604.75	1522.84	2119.27	2102.09	1957.06	1917.32
2453	15	苏州市	1051.87	930.693	941.486	951.699	978.214	805.641	841.884	985.354	1169.78	1143.57	845.034	949.803	836.667	1056.78	1135.89	990.106	911.58	874.459	967.547	987.167	1121.74	1012.68	1109.28	1314.01	1463.15	1535.29	1327.37	1386.58	1408.22	1360.04	1212.83	925.079	1060.28	1216.95	1150.81	1074.05	1125.59	1016.16	1218.67	1115.28	1086.11	1129.11	1029.75	1514.79	1462.83	1337.19	1267.91
2454	15	上海市	1095.19	971.779	1000.55	985.72	1006.27	870.993	903.371	1038.13	1217.16	1178.5	892.922	994.861	891.465	1122.7	1191.09	1052.54	981.46	947.695	1034.2	1063.32	1184.29	1085.86	1178.25	1373.42	1522.66	1605.56	1353.31	1399.98	1476.4	1413.77	1217.35	932.455	1063.7	1213	1146.02	1068.64	1138.09	1022.65	1229.65	1117.97	1096.14	1150.75	1050.89	1510.61	1452.68	1332.04	1257.75
2455	15	无锡市	1018.78	899.571	897.249	925.679	956.455	757.133	796.091	945.561	1133.51	1116.33	809.198	915.715	795.768	1007.54	1094.09	943.384	859.766	820.438	917.898	931.321	1074.79	958.622	1057.92	1269.04	1417.99	1482.9	1306.22	1374.34	1357.23	1318.99	1207.39	918.575	1056.1	1217.6	1152.25	1076.18	1114.63	1009.91	1208.56	1111.44	1077.07	1111.54	1012.85	1514.95	1467.4	1338.4	1272.89
2456	15	深圳市	1963.39	1876.99	1723.13	1941.04	1998.4	1547.69	1621.95	1824.64	2028.98	2105.36	1755.9	1863.57	1689.62	1712.48	1920.09	1716.38	1542.94	1448.8	1637.18	1426.42	1813.81	1534	1694.77	2011.87	2134.35	1989.42	2330.99	2452.92	1936.64	2123.93	2320.55	2034.59	2176.46	2349.49	2286.71	2212.89	2207.46	2124.47	2302.42	2231.85	2179.31	2169.94	2080.09	2642.77	2606.57	2470.64	2413.83
2457	15	吴忠市	908.644	964.174	699.739	1056.87	1135.58	719.33	733.848	775.031	825.486	1040.97	902.603	903.51	820.015	512.647	681.256	616.981	578.636	589.776	569.205	479.053	538.13	453.257	418.438	553.057	556.464	220.734	1226.06	1451.09	284.022	691.341	1508.67	1383.89	1467.14	1624.64	1605.5	1580.55	1368.82	1415.95	1420.35	1495.35	1390.63	1241.64	1231.73	1786.49	1843.12	1700.95	1732.42
2458	15	烟台市	502.67	379.464	568.958	349.801	346.665	562.335	530.424	531.22	641.223	536.086	374.107	428.382	443.395	752.355	683.242	649.879	707.17	747.005	694.09	903.55	757.751	847.937	843.86	887.26	1025.11	1239.31	685.626	734.831	1089.18	871.281	576.116	289.258	431.343	608.901	550.026	481.892	475.205	379.199	569.499	486.603	439.45	480.175	380.263	898.089	871.369	729.085	685.618
2459	15	邢台市	358.801	319.514	107.502	414.801	496.605	77.3741	0	203.731	407.027	516.981	206.991	277.49	107.977	235.668	313.895	149.834	188.029	259.732	164.647	405.566	281.282	325.869	318.251	473.236	621.978	736.215	752.261	930.468	593.096	537.616	895.946	696.735	808.947	988.279	951.803	908.755	752.27	751.565	831	850.312	754.424	654.892	601.073	1218.29	1239.79	1088.77	1090.1
2460	15	新余市	1381.17	1294.87	1145.7	1360.43	1419.83	969.798	1042.79	1244.48	1449.48	1523.04	1173.52	1281.16	1107.7	1150.45	1345.92	1144.47	977.808	887.91	1070.26	892.676	1249.33	988.82	1144.8	1451.72	1581.99	1484.95	1749.39	1876.72	1409.94	1555.79	1754.87	1473.18	1615.38	1793.52	1733.27	1662.09	1636.14	1561.31	1730.59	1670.23	1611	1592.19	1504.42	2081.93	2054.79	1913.91	1865.41
2461	15	广州市	1893.67	1810.88	1647.89	1877.86	1937.57	1473.11	1548.22	1751.56	1954.98	2038.27	1688.64	1795.12	1619.33	1630.63	1842.56	1638.1	1462.5	1367.37	1557.1	1339.39	1732.5	1448.61	1609.9	1928.88	2049.16	1897.14	2266.04	2394.25	1847.15	2043.41	2268.59	1984.54	2126.7	2302.22	2240.47	2167.66	2152.21	2073.66	2246.88	2181.88	2125.83	2109.9	2021.78	2593.47	2561.33	2423.14	2369.79
2462	15	北京市	0	126.85	285.055	172.123	236.237	436.036	358.801	167.703	139.134	161.009	215.605	104.762	274.502	432.046	231.442	345.05	513.449	604.203	436.824	728.883	373.175	622.822	525.879	419.035	539.837	820.06	394.912	587.493	670.989	372.914	602.368	499.055	562.051	716.088	697.878	678.307	460.697	514.317	519.149	587.284	482.327	337.354	324.605	900.268	942.602	796.559	823.8
2463	15	苏州市	1051.87	930.693	941.486	951.699	978.214	805.641	841.884	985.354	1169.78	1143.57	845.034	949.803	836.667	1056.78	1135.89	990.106	911.58	874.459	967.547	987.167	1121.74	1012.68	1109.28	1314.01	1463.15	1535.29	1327.37	1386.58	1408.22	1360.04	1212.83	925.079	1060.28	1216.95	1150.81	1074.05	1125.59	1016.16	1218.67	1115.28	1086.11	1129.11	1029.75	1514.79	1462.83	1337.19	1267.91
2465	15	广州市	1893.67	1810.88	1647.89	1877.86	1937.57	1473.11	1548.22	1751.56	1954.98	2038.27	1688.64	1795.12	1619.33	1630.63	1842.56	1638.1	1462.5	1367.37	1557.1	1339.39	1732.5	1448.61	1609.9	1928.88	2049.16	1897.14	2266.04	2394.25	1847.15	2043.41	2268.59	1984.54	2126.7	2302.22	2240.47	2167.66	2152.21	2073.66	2246.88	2181.88	2125.83	2109.9	2021.78	2593.47	2561.33	2423.14	2369.79
2466	15	西宁市	1355.08	1418.16	1156.84	1509.1	1586.18	1169.3	1188.92	1229.2	1259.76	1477.54	1359.66	1357.28	1276.97	969.796	1124.38	1074.1	1025.42	1020.66	1024.54	885.468	990.264	891.282	875.38	968.34	924.169	556.569	1643.48	1871.06	692.139	1090.62	1948.83	1838.19	1916.56	2068.31	2052.89	2031.47	1812.03	1866.83	1857.16	1942.15	1837.08	1682.04	1679.62	2211.08	2276.32	2138.23	2176.31
2467	15	北京市	0	126.85	285.055	172.123	236.237	436.036	358.801	167.703	139.134	161.009	215.605	104.762	274.502	432.046	231.442	345.05	513.449	604.203	436.824	728.883	373.175	622.822	525.879	419.035	539.837	820.06	394.912	587.493	670.989	372.914	602.368	499.055	562.051	716.088	697.878	678.307	460.697	514.317	519.149	587.284	482.327	337.354	324.605	900.268	942.602	796.559	823.8
2468	15	台州市	1341.09	1221.57	1211.26	1245.06	1271.88	1061.94	1107.55	1265.26	1455.27	1436.61	1131.24	1238.02	1114.7	1307.95	1411.34	1251.87	1150.29	1097.34	1217.44	1186.3	1382.02	1233.12	1348.84	1580.45	1728.62	1765.07	1620.88	1675.13	1648.04	1636.85	1494.16	1208.92	1340.53	1488.83	1421.67	1344.17	1413.43	1299.27	1505.48	1394.79	1372.16	1421.54	1321.96	1786.18	1725.79	1607.41	1531.13
2469	15	淄博市	423.21	305.56	361.816	347.48	399.824	313.9	295.871	369.32	541.6	529.445	217.514	320.577	235.87	529.837	526.769	434.373	459.534	493.279	459.689	649.719	557.613	599.423	614.053	722.006	869.226	1028.99	739.546	856.1	883.002	743.657	751.074	492.718	628.079	813.584	763.255	704.574	621.948	569.999	714.738	679.129	603.746	571.563	484.46	1083.24	1077.08	928.059	903.34
2471	15	无锡市	1018.78	899.571	897.249	925.679	956.455	757.133	796.091	945.561	1133.51	1116.33	809.198	915.715	795.768	1007.54	1094.09	943.384	859.766	820.438	917.898	931.321	1074.79	958.622	1057.92	1269.04	1417.99	1482.9	1306.22	1374.34	1357.23	1318.99	1207.39	918.575	1056.1	1217.6	1152.25	1076.18	1114.63	1009.91	1208.56	1111.44	1077.07	1111.54	1012.85	1514.95	1467.4	1338.4	1272.89
2472	15	台州市	1341.09	1221.57	1211.26	1245.06	1271.88	1061.94	1107.55	1265.26	1455.27	1436.61	1131.24	1238.02	1114.7	1307.95	1411.34	1251.87	1150.29	1097.34	1217.44	1186.3	1382.02	1233.12	1348.84	1580.45	1728.62	1765.07	1620.88	1675.13	1648.04	1636.85	1494.16	1208.92	1340.53	1488.83	1421.67	1344.17	1413.43	1299.27	1505.48	1394.79	1372.16	1421.54	1321.96	1786.18	1725.79	1607.41	1531.13
2474	15	福州市	1594.39	1484.31	1416.7	1523.94	1562.75	1249.22	1309.24	1491.76	1693.08	1709.56	1378.96	1489.62	1341.63	1474.48	1622.94	1439.97	1303.83	1230.28	1385.79	1279.19	1562.48	1353.89	1493.87	1767.56	1910.19	1879.17	1911.78	1989.51	1782.7	1846.64	1822.4	1533.92	1670.36	1827.36	1761.02	1684.06	1730.35	1625.2	1824.39	1725.49	1692.96	1722.9	1625.19	2125.23	2071	1947.38	1875.99
2475	15	深圳市	1963.39	1876.99	1723.13	1941.04	1998.4	1547.69	1621.95	1824.64	2028.98	2105.36	1755.9	1863.57	1689.62	1712.48	1920.09	1716.38	1542.94	1448.8	1637.18	1426.42	1813.81	1534	1694.77	2011.87	2134.35	1989.42	2330.99	2452.92	1936.64	2123.93	2320.55	2034.59	2176.46	2349.49	2286.71	2212.89	2207.46	2124.47	2302.42	2231.85	2179.31	2169.94	2080.09	2642.77	2606.57	2470.64	2413.83
2476	15	东营市	342.633	216.392	370.043	234.802	279.106	379.635	337.803	337.674	474.304	424.457	177.469	250.651	245.287	554.154	493.554	451.225	520.889	572.126	499.19	727.567	559.296	661.277	646.713	696.654	838.353	1040.59	623.733	733.425	890.68	694.504	630.704	382.651	513.015	698.559	651.282	596.954	499.625	454.478	592.027	562.416	483.142	449.578	361.495	962.973	960.859	810.888	791.748
2478	15	常州市	996.101	878.694	865.534	908.855	942.951	721.927	763.184	917.499	1108.11	1098.21	784.649	892.393	767.022	971.482	1064.2	909.519	821.575	780.302	881.551	889.489	1040.62	918.408	1020.03	1236.41	1385.13	1444.01	1292.65	1367.6	1319.54	1289.54	1206.07	917.006	1055.99	1220.86	1156.21	1080.78	1109.24	1008.33	1203.66	1111.48	1073.22	1101.03	1003.05	1517.51	1473.3	1341.93	1279.32
2479	15	杭州市	1178.17	1063.71	1026.67	1098.14	1134.4	870.902	921.083	1088.96	1284.85	1286.02	964.324	1073.73	937.721	1113.37	1229.89	1062.21	952.559	896.637	1022.82	983.565	1190.96	1031.74	1150.6	1391.91	1539.05	1564.15	1483.88	1560.21	1449.16	1455.61	1396.64	1107.67	1245.73	1407.67	1342.29	1266.16	1301.57	1199.02	1395.87	1301.12	1265.04	1293.47	1195.63	1705.03	1657.06	1528.47	1462.43
2480	15	成都市	1548.88	1552.67	1273.2	1650.69	1733.74	1181.77	1241.18	1384.53	1513.32	1705.24	1448.03	1500.64	1349.1	1119.74	1358.81	1204.4	1055.06	986.302	1115.7	835.617	1198.79	928.669	1032.58	1299.8	1338.97	1012.52	1924.06	2134.18	1064.47	1444.84	2133.14	1933.3	2049.95	2229.25	2192.71	2147.2	1988.59	1992.33	2060.98	2091.41	1994.37	1879.89	1838.28	2446.93	2477.79	2327.42	2331.26
2481	15	烟台市	502.67	379.464	568.958	349.801	346.665	562.335	530.424	531.22	641.223	536.086	374.107	428.382	443.395	752.355	683.242	649.879	707.17	747.005	694.09	903.55	757.751	847.937	843.86	887.26	1025.11	1239.31	685.626	734.831	1089.18	871.281	576.116	289.258	431.343	608.901	550.026	481.892	475.205	379.199	569.499	486.603	439.45	480.175	380.263	898.089	871.369	729.085	685.618
2483	15	南通市	981.737	858.292	892.153	872.919	894.961	768.322	796.941	926.558	1104.11	1065.6	780.092	881.56	780.884	1020.02	1080.36	946.583	884.431	857.171	932.55	980.531	1078.21	994.712	1079.34	1264.82	1414.02	1507.94	1242.87	1295.54	1375.91	1302.32	1118.73	831.621	965.829	1121.23	1054.98	978.132	1034.06	922.497	1126.61	1020.68	993.635	1041.94	942.25	1419.09	1366.68	1241.34	1171.75
2484	15	南通市	981.737	858.292	892.153	872.919	894.961	768.322	796.941	926.558	1104.11	1065.6	780.092	881.56	780.884	1020.02	1080.36	946.583	884.431	857.171	932.55	980.531	1078.21	994.712	1079.34	1264.82	1414.02	1507.94	1242.87	1295.54	1375.91	1302.32	1118.73	831.621	965.829	1121.23	1054.98	978.132	1034.06	922.497	1126.61	1020.68	993.635	1041.94	942.25	1419.09	1366.68	1241.34	1171.75
2486	15	上海市	1095.19	971.779	1000.55	985.72	1006.27	870.993	903.371	1038.13	1217.16	1178.5	892.922	994.861	891.465	1122.7	1191.09	1052.54	981.46	947.695	1034.2	1063.32	1184.29	1085.86	1178.25	1373.42	1522.66	1605.56	1353.31	1399.98	1476.4	1413.77	1217.35	932.455	1063.7	1213	1146.02	1068.64	1138.09	1022.65	1229.65	1117.97	1096.14	1150.75	1050.89	1510.61	1452.68	1332.04	1257.75
2487	15	阜新市	519.149	511.898	787.805	416.504	336.654	900.853	831	677.78	597.466	379.94	628.031	560.818	724.945	950.217	739.422	858.193	1010.06	1090.58	945.321	1230.29	890.756	1132.32	1044.88	892.114	971.649	1307.42	273.027	173.909	1165.32	789.45	99.7344	299.556	195.275	228.679	246.651	280.928	95.1412	214.435	0	162.66	133.837	182.069	235.422	387.437	423.818	281.11	331.734
2488	15	杭州市	1178.17	1063.71	1026.67	1098.14	1134.4	870.902	921.083	1088.96	1284.85	1286.02	964.324	1073.73	937.721	1113.37	1229.89	1062.21	952.559	896.637	1022.82	983.565	1190.96	1031.74	1150.6	1391.91	1539.05	1564.15	1483.88	1560.21	1449.16	1455.61	1396.64	1107.67	1245.73	1407.67	1342.29	1266.16	1301.57	1199.02	1395.87	1301.12	1265.04	1293.47	1195.63	1705.03	1657.06	1528.47	1462.43
2489	15	台州市	1341.09	1221.57	1211.26	1245.06	1271.88	1061.94	1107.55	1265.26	1455.27	1436.61	1131.24	1238.02	1114.7	1307.95	1411.34	1251.87	1150.29	1097.34	1217.44	1186.3	1382.02	1233.12	1348.84	1580.45	1728.62	1765.07	1620.88	1675.13	1648.04	1636.85	1494.16	1208.92	1340.53	1488.83	1421.67	1344.17	1413.43	1299.27	1505.48	1394.79	1372.16	1421.54	1321.96	1786.18	1725.79	1607.41	1531.13
2490	15	潍坊市	466.895	341.792	446.202	359.316	394.468	404.987	386.06	440.021	595.095	550.535	280.564	370.505	318.402	618.728	598.323	521.413	550.583	581.754	550.302	737.855	641.684	690.242	704.3	797.782	943.161	1116.55	743.361	836.672	969.506	808.548	709.83	436.592	576.716	760.385	705.945	642.555	589.912	520.216	684.663	630.052	564.766	558.769	464.512	1039.81	1024.51	877.966	844.569
2491	15	苏州市	1051.87	930.693	941.486	951.699	978.214	805.641	841.884	985.354	1169.78	1143.57	845.034	949.803	836.667	1056.78	1135.89	990.106	911.58	874.459	967.547	987.167	1121.74	1012.68	1109.28	1314.01	1463.15	1535.29	1327.37	1386.58	1408.22	1360.04	1212.83	925.079	1060.28	1216.95	1150.81	1074.05	1125.59	1016.16	1218.67	1115.28	1086.11	1129.11	1029.75	1514.79	1462.83	1337.19	1267.91
2492	15	珠海市	2026.12	1943.21	1779.83	2009.87	2069.21	1605.19	1680.41	1883.8	2087.08	2170.67	1821.04	1927.56	1751.77	1760.47	1973.95	1769.31	1593.03	1497.53	1687.73	1466.08	1862.56	1576.48	1738.04	2058.04	2176.89	2017.16	2398.29	2525.49	1971.05	2173.73	2397.92	2113.14	2255.22	2429.8	2367.62	2294.35	2282.54	2202.55	2377.31	2310.49	2255.63	2241.4	2152.9	2721.89	2688.1	2550.83	2496
2493	15	杭州市	1178.17	1063.71	1026.67	1098.14	1134.4	870.902	921.083	1088.96	1284.85	1286.02	964.324	1073.73	937.721	1113.37	1229.89	1062.21	952.559	896.637	1022.82	983.565	1190.96	1031.74	1150.6	1391.91	1539.05	1564.15	1483.88	1560.21	1449.16	1455.61	1396.64	1107.67	1245.73	1407.67	1342.29	1266.16	1301.57	1199.02	1395.87	1301.12	1265.04	1293.47	1195.63	1705.03	1657.06	1528.47	1462.43
2494	15	沧州市	215.605	124.909	202.905	212.056	291.777	273.147	206.991	161.161	324.75	349.642	0	111.006	99.0164	390.089	318.765	285.686	393.574	465.709	349.372	612.43	384.342	527.629	486.128	520.528	664.036	866.151	579.709	738.05	715.593	528.675	689.889	494.639	602.569	781.309	745.491	704.431	546.809	545.53	628.031	643.384	547.582	456.08	395.646	1014.51	1033.25	882.139	883.394
2495	15	揭阳市	1875.64	1779.85	1654.48	1835.69	1886.74	1478.82	1549.5	1748.13	1953.73	2009.24	1662.95	1772.98	1605.96	1667.37	1857.32	1658.05	1494.38	1405.25	1586.18	1406.72	1765.62	1505.49	1662.15	1968.65	2099.48	1992.16	2227.86	2333.64	1923.75	2070.37	2186.98	1898.5	2039.02	2206.32	2141.83	2066.41	2081.58	1989.46	2176.7	2094.58	2049.67	2055.31	1961.87	2502.53	2458.61	2327.45	2264.32
2497	15	雅安市	1692.56	1698.37	1418.29	1796.48	1879.58	1328.65	1387.69	1528.88	1653.84	1848.13	1594.46	1645.91	1495.56	1262.32	1499.27	1348.57	1201.27	1133.21	1260.61	982.132	1339.18	1073.74	1173.72	1432.79	1464.61	1126.56	2065.13	2276.85	1189.46	1577.57	2278.78	2080.24	2196.56	2375.57	2339.35	2294.09	2134.19	2138.99	2205.91	2237.79	2140.46	2024.59	1984.07	2591.44	2623.45	2473.22	2477.78
2498	15	青岛市	527.909	401.065	538.389	396.729	413.191	501.242	482.033	522.671	662.019	589.294	361.527	439.266	410.232	713.683	680.089	615.191	646.776	675.691	646.453	831.318	733.027	786.183	800.172	881.985	1025.33	1210.16	761.228	828.542	1062.33	883.397	678.788	393.694	535.915	714.296	655.475	587	572.038	482.819	667.002	590.988	539.385	563.179	464.365	1002.68	976.834	834.366	790.801
2502	15	汕头市	1876.05	1778.09	1659.88	1831.76	1881.09	1484.61	1554.26	1751.49	1957.02	2007.37	1662.47	1772.87	1607.89	1678.09	1863.69	1665.82	1504.76	1416.98	1595.78	1423.53	1775.46	1520.19	1675.6	1979.23	2111.68	2012.28	2223.93	2325.42	1940.83	2078.49	2175.05	1886.22	2026.17	2191.67	2126.75	2050.94	2071.87	1977.36	2166.92	2081.72	2038.98	2048.64	1954.38	2488.44	2442.35	2312.68	2247.78
2505	15	长沙市	1364.34	1290.84	1109.03	1365.4	1431.59	935.982	1012.29	1216.01	1417.3	1514.31	1166.53	1269.25	1090.24	1086.2	1300.45	1095.49	918.484	823.029	1013.22	799.577	1188.12	906.078	1066.79	1384.62	1506.36	1374.57	1746.23	1891.12	1313	1499.19	1788.3	1514.92	1656.03	1838.43	1781.36	1713.51	1661.88	1599.88	1754.67	1709.68	1641.84	1604.75	1522.84	2119.27	2102.09	1957.06	1917.32
2506	15	上海市	1095.19	971.779	1000.55	985.72	1006.27	870.993	903.371	1038.13	1217.16	1178.5	892.922	994.861	891.465	1122.7	1191.09	1052.54	981.46	947.695	1034.2	1063.32	1184.29	1085.86	1178.25	1373.42	1522.66	1605.56	1353.31	1399.98	1476.4	1413.77	1217.35	932.455	1063.7	1213	1146.02	1068.64	1138.09	1022.65	1229.65	1117.97	1096.14	1150.75	1050.89	1510.61	1452.68	1332.04	1257.75
2507	15	重庆市	1367.96	1342.64	1082.9	1436.59	1516.89	952.198	1023.25	1200.46	1365.81	1528.95	1225.14	1299.27	1128.22	970.134	1217.85	1030.71	854.531	765.657	936.172	644.446	1066.43	760.318	904.198	1217.59	1297.29	1047.02	1760.71	1951.71	1043.61	1357.57	1913.02	1682.17	1810.37	1994.9	1950.38	1896.16	1771.25	1751.76	1853.05	1857.14	1767.93	1678.13	1620.38	2239.62	2253.56	2102.35	2090.81
2508	15	杭州市	1178.17	1063.71	1026.67	1098.14	1134.4	870.902	921.083	1088.96	1284.85	1286.02	964.324	1073.73	937.721	1113.37	1229.89	1062.21	952.559	896.637	1022.82	983.565	1190.96	1031.74	1150.6	1391.91	1539.05	1564.15	1483.88	1560.21	1449.16	1455.61	1396.64	1107.67	1245.73	1407.67	1342.29	1266.16	1301.57	1199.02	1395.87	1301.12	1265.04	1293.47	1195.63	1705.03	1657.06	1528.47	1462.43
2510	15	天津市	126.85	0	282.695	98.3573	181.558	391.328	319.514	189.146	262.772	229.401	124.909	60.9573	215.303	460.906	317.068	360.264	498.905	578.804	440.01	719.302	428.121	625.384	558.583	518.489	650.015	900.345	455.779	614.613	749.149	491.906	580.464	420.035	509.228	680.423	651.101	618.772	435.952	455.114	511.898	544.409	443.658	335.541	285.764	899.328	925.117	774.874	785.448
2511	15	中山市	1987.08	1904.34	1740.73	1971.19	2030.71	1566.09	1641.3	1844.7	2047.98	2131.74	1782.11	1888.58	1712.73	1721.67	1934.9	1730.29	1554.11	1458.67	1648.8	1427.9	1823.73	1538.06	1699.57	2019.37	2138.52	1980.55	2359.47	2487.17	1933.52	2134.85	2360.35	2075.83	2217.95	2392.87	2330.84	2257.73	2244.59	2165.14	2339.32	2273.18	2217.88	2202.97	2114.63	2684.66	2651.46	2513.86	2459.55
2512	15	福州市	1594.39	1484.31	1416.7	1523.94	1562.75	1249.22	1309.24	1491.76	1693.08	1709.56	1378.96	1489.62	1341.63	1474.48	1622.94	1439.97	1303.83	1230.28	1385.79	1279.19	1562.48	1353.89	1493.87	1767.56	1910.19	1879.17	1911.78	1989.51	1782.7	1846.64	1822.4	1533.92	1670.36	1827.36	1761.02	1684.06	1730.35	1625.2	1824.39	1725.49	1692.96	1722.9	1625.19	2125.23	2071	1947.38	1875.99
2513	15	徐州市	656.256	549.865	502.847	601.655	654.947	364.085	400.719	559.908	756.902	778.303	440.697	551.528	408.676	615.763	702.852	548.123	479.304	460.249	527.406	597.255	679.667	595.357	673.46	873.833	1022.68	1102.18	993.829	1109.4	970.296	928.527	991.212	716.644	857.598	1040.35	984.259	918.197	868.888	801.479	963.058	911.268	845.673	826.057	736.771	1321.34	1304.26	1158.68	1121.52
2514	15	泰州市	908.149	787.407	801.617	810.766	840.385	672.127	703.98	842.375	1025.91	1001.99	701.158	805.946	694.351	923.909	993.866	853.124	785.57	756.982	835.771	880.323	984.869	894.622	981.247	1174.47	1323.71	1409.44	1190.11	1258.67	1278.61	1217.48	1094.36	805.322	943.907	1108.34	1043.69	968.302	999.406	896.672	1093.55	999.372	962.526	995.202	896.553	1405.03	1360.93	1229.41	1167.06
2515	15	金华市	1273.63	1157.9	1125.35	1189.55	1223.16	969.626	1019.83	1186.8	1381.85	1378.63	1060.43	1169.4	1035.58	1211.64	1328.37	1160.97	1050.05	992.478	1121.1	1075.34	1289.65	1126.79	1247.8	1490.69	1637.8	1659.49	1572.94	1642.46	1545.98	1554.11	1472.65	1184.39	1320.45	1477.69	1411.5	1334.67	1382.42	1275.61	1476.11	1375.56	1344.19	1379.61	1281.06	1775.53	1722.76	1597.87	1527.77
2516	15	常州市	996.101	878.694	865.534	908.855	942.951	721.927	763.184	917.499	1108.11	1098.21	784.649	892.393	767.022	971.482	1064.2	909.519	821.575	780.302	881.551	889.489	1040.62	918.408	1020.03	1236.41	1385.13	1444.01	1292.65	1367.6	1319.54	1289.54	1206.07	917.006	1055.99	1220.86	1156.21	1080.78	1109.24	1008.33	1203.66	1111.48	1073.22	1101.03	1003.05	1517.51	1473.3	1341.93	1279.32
2517	15	泉州市	1677	1571.25	1483.84	1616.51	1659.58	1312.38	1376.49	1565.57	1769.26	1798.74	1461.48	1572.48	1417.25	1527.07	1690.11	1500.68	1354.31	1274.85	1440.22	1308.59	1619.02	1391.92	1538.51	1824.53	1963.97	1908.37	2006.93	2094.03	1820.34	1911.32	1933.36	1644.36	1782.43	1943.07	1877.26	1800.71	1836.72	1735.72	1931.31	1837.8	1801.09	1823	1726.47	2240.72	2189.77	2063.59	1994.82
2518	15	深圳市	1963.39	1876.99	1723.13	1941.04	1998.4	1547.69	1621.95	1824.64	2028.98	2105.36	1755.9	1863.57	1689.62	1712.48	1920.09	1716.38	1542.94	1448.8	1637.18	1426.42	1813.81	1534	1694.77	2011.87	2134.35	1989.42	2330.99	2452.92	1936.64	2123.93	2320.55	2034.59	2176.46	2349.49	2286.71	2212.89	2207.46	2124.47	2302.42	2231.85	2179.31	2169.94	2080.09	2642.77	2606.57	2470.64	2413.83
2519	15	苏州市	1051.87	930.693	941.486	951.699	978.214	805.641	841.884	985.354	1169.78	1143.57	845.034	949.803	836.667	1056.78	1135.89	990.106	911.58	874.459	967.547	987.167	1121.74	1012.68	1109.28	1314.01	1463.15	1535.29	1327.37	1386.58	1408.22	1360.04	1212.83	925.079	1060.28	1216.95	1150.81	1074.05	1125.59	1016.16	1218.67	1115.28	1086.11	1129.11	1029.75	1514.79	1462.83	1337.19	1267.91
2520	15	绍兴市	1225.08	1106.06	1095.26	1131.27	1160.02	947.471	991.915	1148.62	1338.73	1322.34	1014.82	1121.83	998.097	1194.63	1294.92	1136.85	1038.98	989.115	1104.22	1083.92	1267.32	1125.84	1237.73	1465.01	1613.36	1656.59	1509.49	1569.66	1537.26	1520.38	1393.98	1106.9	1240.96	1394.43	1327.8	1250.63	1308.52	1197.8	1401.41	1295.73	1268.63	1312.12	1212.84	1692.27	1636.59	1514.06	1441.59
2521	15	淄博市	423.21	305.56	361.816	347.48	399.824	313.9	295.871	369.32	541.6	529.445	217.514	320.577	235.87	529.837	526.769	434.373	459.534	493.279	459.689	649.719	557.613	599.423	614.053	722.006	869.226	1028.99	739.546	856.1	883.002	743.657	751.074	492.718	628.079	813.584	763.255	704.574	621.948	569.999	714.738	679.129	603.746	571.563	484.46	1083.24	1077.08	928.059	903.34
2522	15	嘉兴市	1136.88	1016.21	1019.97	1037.98	1064.5	879.237	918.8	1067.28	1253.62	1229.76	928.987	1034.47	917.829	1129.2	1216.45	1065.96	979.467	936.842	1039.36	1042.1	1197.29	1074.77	1177.97	1391.78	1540.72	1601.55	1413.58	1470.93	1477.51	1441.17	1294.57	1007.57	1141.55	1295.38	1228.82	1151.73	1209.63	1098.43	1302.36	1196.32	1169.49	1214.87	1115.42	1593.24	1538.39	1415.13	1343.39
2523	15	株洲市	1478.78	1400.66	1228.84	1471.9	1535.42	1054.56	1130.16	1333.77	1536.45	1626.23	1277.15	1381.85	1204.29	1211.86	1422.77	1218.26	1042.99	948.304	1137.49	927.806	1313.42	1033.77	1194.21	1511.01	1633.82	1502.03	1856.44	1994.45	1441.31	1624	1882.69	1604.69	1746.58	1926.93	1868.06	1798.28	1759.83	1691.43	1853.52	1800.92	1737.33	1708.52	1623.93	2212.02	2189.53	2046.63	2002.03
2524	15	乌鲁木齐市	2390.01	2498.19	2315.7	2562.02	2616.49	2400.82	2389.22	2335.51	2255.48	2442.14	2494.8	2442.82	2443.22	2154.46	2184.32	2243.72	2276.77	2308.06	2236.48	2205.78	2119.98	2169.85	2084.64	1980.62	1850.21	1655.86	2496.45	2695.96	1796.12	2022.26	2865.71	2877.85	2900.95	2994.45	3007.57	3017.92	2764	2868.61	2766.16	2903.55	2807.44	2634.56	2678.6	3011.16	3115.45	3016.22	3093.15
2526	15	潍坊市	466.895	341.792	446.202	359.316	394.468	404.987	386.06	440.021	595.095	550.535	280.564	370.505	318.402	618.728	598.323	521.413	550.583	581.754	550.302	737.855	641.684	690.242	704.3	797.782	943.161	1116.55	743.361	836.672	969.506	808.548	709.83	436.592	576.716	760.385	705.945	642.555	589.912	520.216	684.663	630.052	564.766	558.769	464.512	1039.81	1024.51	877.966	844.569
2527	15	上海市	1095.19	971.779	1000.55	985.72	1006.27	870.993	903.371	1038.13	1217.16	1178.5	892.922	994.861	891.465	1122.7	1191.09	1052.54	981.46	947.695	1034.2	1063.32	1184.29	1085.86	1178.25	1373.42	1522.66	1605.56	1353.31	1399.98	1476.4	1413.77	1217.35	932.455	1063.7	1213	1146.02	1068.64	1138.09	1022.65	1229.65	1117.97	1096.14	1150.75	1050.89	1510.61	1452.68	1332.04	1257.75
2528	15	深圳市	1963.39	1876.99	1723.13	1941.04	1998.4	1547.69	1621.95	1824.64	2028.98	2105.36	1755.9	1863.57	1689.62	1712.48	1920.09	1716.38	1542.94	1448.8	1637.18	1426.42	1813.81	1534	1694.77	2011.87	2134.35	1989.42	2330.99	2452.92	1936.64	2123.93	2320.55	2034.59	2176.46	2349.49	2286.71	2212.89	2207.46	2124.47	2302.42	2231.85	2179.31	2169.94	2080.09	2642.77	2606.57	2470.64	2413.83
2529	15	新余市	1381.17	1294.87	1145.7	1360.43	1419.83	969.798	1042.79	1244.48	1449.48	1523.04	1173.52	1281.16	1107.7	1150.45	1345.92	1144.47	977.808	887.91	1070.26	892.676	1249.33	988.82	1144.8	1451.72	1581.99	1484.95	1749.39	1876.72	1409.94	1555.79	1754.87	1473.18	1615.38	1793.52	1733.27	1662.09	1636.14	1561.31	1730.59	1670.23	1611	1592.19	1504.42	2081.93	2054.79	1913.91	1865.41
2530	15	盐城市	815.405	692.567	730.102	710.915	737.746	615.632	638.058	760.569	937.242	903	613.24	714.854	616.119	865.943	915.177	787.875	740.063	723.879	780.452	858.42	918.991	858.909	930.722	1102	1251.03	1359.77	1087.21	1153.65	1223.95	1136.32	990.22	701.153	840.316	1006.66	942.577	867.794	894.394	792.474	988.579	895.835	857.698	890.944	792.092	1302.73	1261.12	1127.83	1067.91
2531	15	苏州市	1051.87	930.693	941.486	951.699	978.214	805.641	841.884	985.354	1169.78	1143.57	845.034	949.803	836.667	1056.78	1135.89	990.106	911.58	874.459	967.547	987.167	1121.74	1012.68	1109.28	1314.01	1463.15	1535.29	1327.37	1386.58	1408.22	1360.04	1212.83	925.079	1060.28	1216.95	1150.81	1074.05	1125.59	1016.16	1218.67	1115.28	1086.11	1129.11	1029.75	1514.79	1462.83	1337.19	1267.91
2532	15	台州市	1341.09	1221.57	1211.26	1245.06	1271.88	1061.94	1107.55	1265.26	1455.27	1436.61	1131.24	1238.02	1114.7	1307.95	1411.34	1251.87	1150.29	1097.34	1217.44	1186.3	1382.02	1233.12	1348.84	1580.45	1728.62	1765.07	1620.88	1675.13	1648.04	1636.85	1494.16	1208.92	1340.53	1488.83	1421.67	1344.17	1413.43	1299.27	1505.48	1394.79	1372.16	1421.54	1321.96	1786.18	1725.79	1607.41	1531.13
2533	15	长沙市	1364.34	1290.84	1109.03	1365.4	1431.59	935.982	1012.29	1216.01	1417.3	1514.31	1166.53	1269.25	1090.24	1086.2	1300.45	1095.49	918.484	823.029	1013.22	799.577	1188.12	906.078	1066.79	1384.62	1506.36	1374.57	1746.23	1891.12	1313	1499.19	1788.3	1514.92	1656.03	1838.43	1781.36	1713.51	1661.88	1599.88	1754.67	1709.68	1641.84	1604.75	1522.84	2119.27	2102.09	1957.06	1917.32
2534	14	杭州市	1178.17	1063.71	1026.67	1098.14	1134.4	870.902	921.083	1088.96	1284.85	1286.02	964.324	1073.73	937.721	1113.37	1229.89	1062.21	952.559	896.637	1022.82	983.565	1190.96	1031.74	1150.6	1391.91	1539.05	1564.15	1483.88	1560.21	1449.16	1455.61	1396.64	1107.67	1245.73	1407.67	1342.29	1266.16	1301.57	1199.02	1395.87	1301.12	1265.04	1293.47	1195.63	1705.03	1657.06	1528.47	1462.43
2536	14	南阳市	876.211	830.353	599.065	919.698	997.133	441.852	518.187	714.34	904.292	1035.14	707.966	794.28	615.596	547.315	774.033	569.613	386.463	288.492	480.932	263.893	650.116	364.087	524.323	843.147	963.929	860.708	1270.38	1444.91	781.121	961.812	1387.79	1149.25	1279.47	1464.65	1418.39	1362.8	1248.26	1220.84	1333.57	1327.46	1241.32	1164.04	1098.72	1717.47	1725.24	1574.37	1558.86
2537	14	青岛市	527.909	401.065	538.389	396.729	413.191	501.242	482.033	522.671	662.019	589.294	361.527	439.266	410.232	713.683	680.089	615.191	646.776	675.691	646.453	831.318	733.027	786.183	800.172	881.985	1025.33	1210.16	761.228	828.542	1062.33	883.397	678.788	393.694	535.915	714.296	655.475	587	572.038	482.819	667.002	590.988	539.385	563.179	464.365	1002.68	976.834	834.366	790.801
2538	14	宣城市	1080.25	968.062	922.231	1006.87	1047.05	765.387	816.314	986.666	1184.13	1192.57	865.505	975.578	835.476	1007.62	1126.04	956.809	847.11	792.387	917.072	883.006	1085.37	928.079	1045.29	1286.58	1433.57	1460.1	1395.44	1481.09	1344.07	1351.66	1326.24	1037.41	1177.53	1345.02	1280.91	1205.98	1224.97	1128.54	1319.83	1233.09	1190.86	1209.55	1112.96	1640.92	1599.07	1466.2	1405.49
2539	14	成都市	1548.88	1552.67	1273.2	1650.69	1733.74	1181.77	1241.18	1384.53	1513.32	1705.24	1448.03	1500.64	1349.1	1119.74	1358.81	1204.4	1055.06	986.302	1115.7	835.617	1198.79	928.669	1032.58	1299.8	1338.97	1012.52	1924.06	2134.18	1064.47	1444.84	2133.14	1933.3	2049.95	2229.25	2192.71	2147.2	1988.59	1992.33	2060.98	2091.41	1994.37	1879.89	1838.28	2446.93	2477.79	2327.42	2331.26
2540	14	无锡市	1018.78	899.571	897.249	925.679	956.455	757.133	796.091	945.561	1133.51	1116.33	809.198	915.715	795.768	1007.54	1094.09	943.384	859.766	820.438	917.898	931.321	1074.79	958.622	1057.92	1269.04	1417.99	1482.9	1306.22	1374.34	1357.23	1318.99	1207.39	918.575	1056.1	1217.6	1152.25	1076.18	1114.63	1009.91	1208.56	1111.44	1077.07	1111.54	1012.85	1514.95	1467.4	1338.4	1272.89
2541	14	合肥市	941.384	838.246	757.047	890.263	941.186	592.771	649.76	831.849	1034.31	1067.06	726.041	837.031	682.348	828.915	963.023	784.542	665.012	607.11	738.61	697.373	910.667	742.261	862.335	1114.08	1259.46	1274.6	1282.46	1391.46	1160.3	1187.37	1259.06	975.46	1117.68	1295.01	1234.62	1163.52	1144.45	1064.24	1239.42	1172.72	1116.73	1110.67	1018.75	1584.44	1556.14	1415.52	1366.95
2542	14	北京市	0	126.85	285.055	172.123	236.237	436.036	358.801	167.703	139.134	161.009	215.605	104.762	274.502	432.046	231.442	345.05	513.449	604.203	436.824	728.883	373.175	622.822	525.879	419.035	539.837	820.06	394.912	587.493	670.989	372.914	602.368	499.055	562.051	716.088	697.878	678.307	460.697	514.317	519.149	587.284	482.327	337.354	324.605	900.268	942.602	796.559	823.8
2543	14	佛山市	1940	1860.02	1689.73	1928.96	1990.16	1515.83	1591.58	1795.23	1997.63	2086.49	1737.06	1842.54	1665.5	1665.63	1881.98	1677	1499.37	1403.29	1594.21	1368.11	1768	1479.44	1641.18	1962.18	2079.52	1915.93	2315.64	2447.87	1871.22	2079.48	2326.01	2043.07	2185.29	2361.89	2300.64	2228.3	2207.93	2131.77	2302.38	2240.34	2182.53	2162.85	2075.85	2652.05	2621.8	2482.64	2430.85
2544	14	广州市	1893.67	1810.88	1647.89	1877.86	1937.57	1473.11	1548.22	1751.56	1954.98	2038.27	1688.64	1795.12	1619.33	1630.63	1842.56	1638.1	1462.5	1367.37	1557.1	1339.39	1732.5	1448.61	1609.9	1928.88	2049.16	1897.14	2266.04	2394.25	1847.15	2043.41	2268.59	1984.54	2126.7	2302.22	2240.47	2167.66	2152.21	2073.66	2246.88	2181.88	2125.83	2109.9	2021.78	2593.47	2561.33	2423.14	2369.79
2545	14	青岛市	527.909	401.065	538.389	396.729	413.191	501.242	482.033	522.671	662.019	589.294	361.527	439.266	410.232	713.683	680.089	615.191	646.776	675.691	646.453	831.318	733.027	786.183	800.172	881.985	1025.33	1210.16	761.228	828.542	1062.33	883.397	678.788	393.694	535.915	714.296	655.475	587	572.038	482.819	667.002	590.988	539.385	563.179	464.365	1002.68	976.834	834.366	790.801
2546	14	南京市	944.835	831.221	798.499	868.789	908.94	649.278	694.363	856.757	1051.6	1054.95	730.843	840.343	705.597	897.016	999.89	838.714	743.988	700.038	806.736	807.43	969.106	837.984	942.708	1167.19	1315.37	1365.12	1257.25	1344.73	1242.37	1225.62	1193.95	905.759	1046.78	1217.43	1154.35	1080.48	1089.77	996.55	1184.78	1102.33	1056.81	1071.94	975.702	1511.88	1474.19	1338.63	1281.78
2547	14	苏州市	1051.87	930.693	941.486	951.699	978.214	805.641	841.884	985.354	1169.78	1143.57	845.034	949.803	836.667	1056.78	1135.89	990.106	911.58	874.459	967.547	987.167	1121.74	1012.68	1109.28	1314.01	1463.15	1535.29	1327.37	1386.58	1408.22	1360.04	1212.83	925.079	1060.28	1216.95	1150.81	1074.05	1125.59	1016.16	1218.67	1115.28	1086.11	1129.11	1029.75	1514.79	1462.83	1337.19	1267.91
2548	14	深圳市	1963.39	1876.99	1723.13	1941.04	1998.4	1547.69	1621.95	1824.64	2028.98	2105.36	1755.9	1863.57	1689.62	1712.48	1920.09	1716.38	1542.94	1448.8	1637.18	1426.42	1813.81	1534	1694.77	2011.87	2134.35	1989.42	2330.99	2452.92	1936.64	2123.93	2320.55	2034.59	2176.46	2349.49	2286.71	2212.89	2207.46	2124.47	2302.42	2231.85	2179.31	2169.94	2080.09	2642.77	2606.57	2470.64	2413.83
2549	14	岳阳市	1271	1198.61	1015.18	1274.16	1341.23	842.174	918.53	1122.24	1323.45	1421.47	1074.14	1176.32	997.044	993.877	1206.83	1001.94	825.487	730.43	920.129	711.982	1095.57	816.361	976.452	1292.92	1416.06	1293.53	1653.75	1800.7	1227.39	1406.38	1701.44	1430.4	1571	1754.17	1698.01	1631.17	1573.62	1514.44	1666	1624.28	1554.63	1514.31	1433.43	2032.92	2018.12	1872.23	1834.79
2550	14	常州市	996.101	878.694	865.534	908.855	942.951	721.927	763.184	917.499	1108.11	1098.21	784.649	892.393	767.022	971.482	1064.2	909.519	821.575	780.302	881.551	889.489	1040.62	918.408	1020.03	1236.41	1385.13	1444.01	1292.65	1367.6	1319.54	1289.54	1206.07	917.006	1055.99	1220.86	1156.21	1080.78	1109.24	1008.33	1203.66	1111.48	1073.22	1101.03	1003.05	1517.51	1473.3	1341.93	1279.32
2551	14	深圳市	1963.39	1876.99	1723.13	1941.04	1998.4	1547.69	1621.95	1824.64	2028.98	2105.36	1755.9	1863.57	1689.62	1712.48	1920.09	1716.38	1542.94	1448.8	1637.18	1426.42	1813.81	1534	1694.77	2011.87	2134.35	1989.42	2330.99	2452.92	1936.64	2123.93	2320.55	2034.59	2176.46	2349.49	2286.71	2212.89	2207.46	2124.47	2302.42	2231.85	2179.31	2169.94	2080.09	2642.77	2606.57	2470.64	2413.83
2552	14	杭州市	1178.17	1063.71	1026.67	1098.14	1134.4	870.902	921.083	1088.96	1284.85	1286.02	964.324	1073.73	937.721	1113.37	1229.89	1062.21	952.559	896.637	1022.82	983.565	1190.96	1031.74	1150.6	1391.91	1539.05	1564.15	1483.88	1560.21	1449.16	1455.61	1396.64	1107.67	1245.73	1407.67	1342.29	1266.16	1301.57	1199.02	1395.87	1301.12	1265.04	1293.47	1195.63	1705.03	1657.06	1528.47	1462.43
2553	14	常州市	996.101	878.694	865.534	908.855	942.951	721.927	763.184	917.499	1108.11	1098.21	784.649	892.393	767.022	971.482	1064.2	909.519	821.575	780.302	881.551	889.489	1040.62	918.408	1020.03	1236.41	1385.13	1444.01	1292.65	1367.6	1319.54	1289.54	1206.07	917.006	1055.99	1220.86	1156.21	1080.78	1109.24	1008.33	1203.66	1111.48	1073.22	1101.03	1003.05	1517.51	1473.3	1341.93	1279.32
2554	14	长沙市	1364.34	1290.84	1109.03	1365.4	1431.59	935.982	1012.29	1216.01	1417.3	1514.31	1166.53	1269.25	1090.24	1086.2	1300.45	1095.49	918.484	823.029	1013.22	799.577	1188.12	906.078	1066.79	1384.62	1506.36	1374.57	1746.23	1891.12	1313	1499.19	1788.3	1514.92	1656.03	1838.43	1781.36	1713.51	1661.88	1599.88	1754.67	1709.68	1641.84	1604.75	1522.84	2119.27	2102.09	1957.06	1917.32
2555	14	芜湖市	1016.37	908.028	846.13	952.911	998.079	685.698	739.437	915.378	1115.41	1135	800.848	911.627	764.645	925.266	1051.16	877.482	763.024	706.593	834.793	796.419	1004.98	841.935	960.813	1207.34	1353.61	1374.18	1343.96	1440.52	1259.18	1276.36	1295.72	1008.45	1150.01	1322.47	1259.93	1186.56	1188.07	1098.82	1283.21	1205.48	1156.8	1164.19	1069.49	1615.94	1580.3	1443.61	1388.39
2556	14	合肥市	941.384	838.246	757.047	890.263	941.186	592.771	649.76	831.849	1034.31	1067.06	726.041	837.031	682.348	828.915	963.023	784.542	665.012	607.11	738.61	697.373	910.667	742.261	862.335	1114.08	1259.46	1274.6	1282.46	1391.46	1160.3	1187.37	1259.06	975.46	1117.68	1295.01	1234.62	1163.52	1144.45	1064.24	1239.42	1172.72	1116.73	1110.67	1018.75	1584.44	1556.14	1415.52	1366.95
2557	14	合肥市	941.384	838.246	757.047	890.263	941.186	592.771	649.76	831.849	1034.31	1067.06	726.041	837.031	682.348	828.915	963.023	784.542	665.012	607.11	738.61	697.373	910.667	742.261	862.335	1114.08	1259.46	1274.6	1282.46	1391.46	1160.3	1187.37	1259.06	975.46	1117.68	1295.01	1234.62	1163.52	1144.45	1064.24	1239.42	1172.72	1116.73	1110.67	1018.75	1584.44	1556.14	1415.52	1366.95
2558	14	重庆市	1367.96	1342.64	1082.9	1436.59	1516.89	952.198	1023.25	1200.46	1365.81	1528.95	1225.14	1299.27	1128.22	970.134	1217.85	1030.71	854.531	765.657	936.172	644.446	1066.43	760.318	904.198	1217.59	1297.29	1047.02	1760.71	1951.71	1043.61	1357.57	1913.02	1682.17	1810.37	1994.9	1950.38	1896.16	1771.25	1751.76	1853.05	1857.14	1767.93	1678.13	1620.38	2239.62	2253.56	2102.35	2090.81
2559	14	扬州市	873.024	754.67	753.975	784.018	818.592	619.784	654.495	799.649	987.169	973.47	662.917	769.722	650.23	871.375	949.062	802.967	730.459	700.153	782.7	822.689	934.663	837.948	926.843	1126.48	1275.63	1354.53	1168.2	1246.6	1224.84	1173.61	1090.41	801.672	942.074	1111.12	1047.66	973.446	989.581	892.747	1084.34	997.638	955.049	977.8	880.263	1406.26	1367.07	1232.34	1174.36
2560	14	郑州市	671.068	622.69	399.584	712.368	790.346	235.284	312.295	512.022	707.791	829.016	500.486	587.087	407.987	384.991	587.265	382.462	211.642	129.493	303.935	228.276	482.926	260.169	393.212	686.096	820.275	792.92	1064.31	1237.25	684.333	790.335	1183.02	951.705	1078.7	1263.19	1219	1166.11	1042.54	1020.1	1126.95	1125.46	1037.16	956.561	892.487	1511.7	1522.27	1371.15	1359.38
2561	14	上海市	1095.19	971.779	1000.55	985.72	1006.27	870.993	903.371	1038.13	1217.16	1178.5	892.922	994.861	891.465	1122.7	1191.09	1052.54	981.46	947.695	1034.2	1063.32	1184.29	1085.86	1178.25	1373.42	1522.66	1605.56	1353.31	1399.98	1476.4	1413.77	1217.35	932.455	1063.7	1213	1146.02	1068.64	1138.09	1022.65	1229.65	1117.97	1096.14	1150.75	1050.89	1510.61	1452.68	1332.04	1257.75
2562	14	嘉兴市	1136.88	1016.21	1019.97	1037.98	1064.5	879.237	918.8	1067.28	1253.62	1229.76	928.987	1034.47	917.829	1129.2	1216.45	1065.96	979.467	936.842	1039.36	1042.1	1197.29	1074.77	1177.97	1391.78	1540.72	1601.55	1413.58	1470.93	1477.51	1441.17	1294.57	1007.57	1141.55	1295.38	1228.82	1151.73	1209.63	1098.43	1302.36	1196.32	1169.49	1214.87	1115.42	1593.24	1538.39	1415.13	1343.39
2563	14	温州市	1416.35	1299.96	1268.06	1329.73	1361.26	1110.94	1162.27	1330.17	1525.16	1519.57	1203.48	1312.24	1178.95	1351.13	1471.42	1302.53	1187.66	1126.82	1260.69	1202.47	1430.65	1259.46	1384.59	1632.37	1779.1	1792.1	1711.01	1774.25	1681.7	1697.12	1598.48	1311.61	1445.32	1597.23	1530.36	1453.03	1513.21	1402.46	1606.16	1499.99	1473.41	1515.3	1416.25	1894.94	1836.98	1716.46	1642.11
2564	14	苏州市	1051.87	930.693	941.486	951.699	978.214	805.641	841.884	985.354	1169.78	1143.57	845.034	949.803	836.667	1056.78	1135.89	990.106	911.58	874.459	967.547	987.167	1121.74	1012.68	1109.28	1314.01	1463.15	1535.29	1327.37	1386.58	1408.22	1360.04	1212.83	925.079	1060.28	1216.95	1150.81	1074.05	1125.59	1016.16	1218.67	1115.28	1086.11	1129.11	1029.75	1514.79	1462.83	1337.19	1267.91
2565	14	上海市	1095.19	971.779	1000.55	985.72	1006.27	870.993	903.371	1038.13	1217.16	1178.5	892.922	994.861	891.465	1122.7	1191.09	1052.54	981.46	947.695	1034.2	1063.32	1184.29	1085.86	1178.25	1373.42	1522.66	1605.56	1353.31	1399.98	1476.4	1413.77	1217.35	932.455	1063.7	1213	1146.02	1068.64	1138.09	1022.65	1229.65	1117.97	1096.14	1150.75	1050.89	1510.61	1452.68	1332.04	1257.75
2566	14	通化市	823.8	785.448	1068.08	687.415	604.725	1151.14	1090.1	968.371	918.859	701.685	883.394	842.435	982.229	1243.72	1052.55	1145.17	1276.9	1346.42	1224.92	1495.66	1196.12	1408.72	1340.79	1217.08	1302.14	1631.37	596.764	412.792	1486.56	1119.67	232.955	410.623	281.71	107.997	140.47	203.85	364.283	339.957	331.734	241.07	343.331	495.329	503.227	270.712	195.006	108.907	0
2567	14	株洲市	1478.78	1400.66	1228.84	1471.9	1535.42	1054.56	1130.16	1333.77	1536.45	1626.23	1277.15	1381.85	1204.29	1211.86	1422.77	1218.26	1042.99	948.304	1137.49	927.806	1313.42	1033.77	1194.21	1511.01	1633.82	1502.03	1856.44	1994.45	1441.31	1624	1882.69	1604.69	1746.58	1926.93	1868.06	1798.28	1759.83	1691.43	1853.52	1800.92	1737.33	1708.52	1623.93	2212.02	2189.53	2046.63	2002.03
2568	14	上海市	1095.19	971.779	1000.55	985.72	1006.27	870.993	903.371	1038.13	1217.16	1178.5	892.922	994.861	891.465	1122.7	1191.09	1052.54	981.46	947.695	1034.2	1063.32	1184.29	1085.86	1178.25	1373.42	1522.66	1605.56	1353.31	1399.98	1476.4	1413.77	1217.35	932.455	1063.7	1213	1146.02	1068.64	1138.09	1022.65	1229.65	1117.97	1096.14	1150.75	1050.89	1510.61	1452.68	1332.04	1257.75
2570	14	杭州市	1178.17	1063.71	1026.67	1098.14	1134.4	870.902	921.083	1088.96	1284.85	1286.02	964.324	1073.73	937.721	1113.37	1229.89	1062.21	952.559	896.637	1022.82	983.565	1190.96	1031.74	1150.6	1391.91	1539.05	1564.15	1483.88	1560.21	1449.16	1455.61	1396.64	1107.67	1245.73	1407.67	1342.29	1266.16	1301.57	1199.02	1395.87	1301.12	1265.04	1293.47	1195.63	1705.03	1657.06	1528.47	1462.43
2571	14	滁州市	863.983	754.507	705.159	799.222	845.349	552.845	600.046	767.987	965.801	981.232	648.688	759.224	616.797	799.709	908.098	743.02	646.181	603.138	709.352	713.897	872.956	741.226	844.899	1072.11	1219.93	1267.54	1190.5	1290.61	1144.56	1133.82	1152.19	867.085	1009.22	1185.32	1124.41	1052.84	1040.52	956.474	1135.63	1064.44	1011.13	1012.5	918.695	1475.97	1445.82	1306.04	1256.09
2572	14	广州市	1893.67	1810.88	1647.89	1877.86	1937.57	1473.11	1548.22	1751.56	1954.98	2038.27	1688.64	1795.12	1619.33	1630.63	1842.56	1638.1	1462.5	1367.37	1557.1	1339.39	1732.5	1448.61	1609.9	1928.88	2049.16	1897.14	2266.04	2394.25	1847.15	2043.41	2268.59	1984.54	2126.7	2302.22	2240.47	2167.66	2152.21	2073.66	2246.88	2181.88	2125.83	2109.9	2021.78	2593.47	2561.33	2423.14	2369.79
2573	14	北京市	0	126.85	285.055	172.123	236.237	436.036	358.801	167.703	139.134	161.009	215.605	104.762	274.502	432.046	231.442	345.05	513.449	604.203	436.824	728.883	373.175	622.822	525.879	419.035	539.837	820.06	394.912	587.493	670.989	372.914	602.368	499.055	562.051	716.088	697.878	678.307	460.697	514.317	519.149	587.284	482.327	337.354	324.605	900.268	942.602	796.559	823.8
2574	14	绍兴市	1225.08	1106.06	1095.26	1131.27	1160.02	947.471	991.915	1148.62	1338.73	1322.34	1014.82	1121.83	998.097	1194.63	1294.92	1136.85	1038.98	989.115	1104.22	1083.92	1267.32	1125.84	1237.73	1465.01	1613.36	1656.59	1509.49	1569.66	1537.26	1520.38	1393.98	1106.9	1240.96	1394.43	1327.8	1250.63	1308.52	1197.8	1401.41	1295.73	1268.63	1312.12	1212.84	1692.27	1636.59	1514.06	1441.59
2576	14	南通市	981.737	858.292	892.153	872.919	894.961	768.322	796.941	926.558	1104.11	1065.6	780.092	881.56	780.884	1020.02	1080.36	946.583	884.431	857.171	932.55	980.531	1078.21	994.712	1079.34	1264.82	1414.02	1507.94	1242.87	1295.54	1375.91	1302.32	1118.73	831.621	965.829	1121.23	1054.98	978.132	1034.06	922.497	1126.61	1020.68	993.635	1041.94	942.25	1419.09	1366.68	1241.34	1171.75
2577	14	深圳市	1963.39	1876.99	1723.13	1941.04	1998.4	1547.69	1621.95	1824.64	2028.98	2105.36	1755.9	1863.57	1689.62	1712.48	1920.09	1716.38	1542.94	1448.8	1637.18	1426.42	1813.81	1534	1694.77	2011.87	2134.35	1989.42	2330.99	2452.92	1936.64	2123.93	2320.55	2034.59	2176.46	2349.49	2286.71	2212.89	2207.46	2124.47	2302.42	2231.85	2179.31	2169.94	2080.09	2642.77	2606.57	2470.64	2413.83
2578	14	泉州市	1677	1571.25	1483.84	1616.51	1659.58	1312.38	1376.49	1565.57	1769.26	1798.74	1461.48	1572.48	1417.25	1527.07	1690.11	1500.68	1354.31	1274.85	1440.22	1308.59	1619.02	1391.92	1538.51	1824.53	1963.97	1908.37	2006.93	2094.03	1820.34	1911.32	1933.36	1644.36	1782.43	1943.07	1877.26	1800.71	1836.72	1735.72	1931.31	1837.8	1801.09	1823	1726.47	2240.72	2189.77	2063.59	1994.82
2579	14	惠州市	1894.63	1806.74	1657.42	1869.69	1926.27	1481.72	1555.43	1757.63	1962.37	2035.41	1686.17	1794.28	1621.28	1651.4	1855.69	1652.61	1480.89	1387.63	1574.77	1370.58	1752.21	1476.31	1636.41	1951.54	2075.99	1940.21	2260.14	2380.07	1883.31	2061.53	2246.24	1960	2101.81	2274.47	2211.58	2137.65	2133.84	2050	2228.84	2157.23	2105.32	2097.53	2007.23	2568	2531.31	2395.64	2338.47
2580	14	济宁市	536.983	440.124	369.421	504.703	567.871	237.545	267.924	429.611	629.762	669.369	322.644	433.219	278.693	488.655	569.963	416.344	365.545	365.973	402.349	515.788	548.074	493.054	552.814	740.701	889.661	981.732	893.268	1027.3	845.98	795.705	931.956	674.166	810.063	995.544	944.787	884.97	800.576	751.993	892.193	861.09	784.443	741.058	659.111	1264.22	1259.07	1110.01	1084.7
2581	14	淄博市	423.21	305.56	361.816	347.48	399.824	313.9	295.871	369.32	541.6	529.445	217.514	320.577	235.87	529.837	526.769	434.373	459.534	493.279	459.689	649.719	557.613	599.423	614.053	722.006	869.226	1028.99	739.546	856.1	883.002	743.657	751.074	492.718	628.079	813.584	763.255	704.574	621.948	569.999	714.738	679.129	603.746	571.563	484.46	1083.24	1077.08	928.059	903.34
2582	14	郑州市	671.068	622.69	399.584	712.368	790.346	235.284	312.295	512.022	707.791	829.016	500.486	587.087	407.987	384.991	587.265	382.462	211.642	129.493	303.935	228.276	482.926	260.169	393.212	686.096	820.275	792.92	1064.31	1237.25	684.333	790.335	1183.02	951.705	1078.7	1263.19	1219	1166.11	1042.54	1020.1	1126.95	1125.46	1037.16	956.561	892.487	1511.7	1522.27	1371.15	1359.38
2583	14	深圳市	1963.39	1876.99	1723.13	1941.04	1998.4	1547.69	1621.95	1824.64	2028.98	2105.36	1755.9	1863.57	1689.62	1712.48	1920.09	1716.38	1542.94	1448.8	1637.18	1426.42	1813.81	1534	1694.77	2011.87	2134.35	1989.42	2330.99	2452.92	1936.64	2123.93	2320.55	2034.59	2176.46	2349.49	2286.71	2212.89	2207.46	2124.47	2302.42	2231.85	2179.31	2169.94	2080.09	2642.77	2606.57	2470.64	2413.83
2584	14	汕头市	1876.05	1778.09	1659.88	1831.76	1881.09	1484.61	1554.26	1751.49	1957.02	2007.37	1662.47	1772.87	1607.89	1678.09	1863.69	1665.82	1504.76	1416.98	1595.78	1423.53	1775.46	1520.19	1675.6	1979.23	2111.68	2012.28	2223.93	2325.42	1940.83	2078.49	2175.05	1886.22	2026.17	2191.67	2126.75	2050.94	2071.87	1977.36	2166.92	2081.72	2038.98	2048.64	1954.38	2488.44	2442.35	2312.68	2247.78
2585	14	宿迁市	736.77	622.375	607.581	661.114	704.226	475.357	508.182	655.553	846.365	846.293	523.718	632.5	505.373	727.147	803.518	656.898	591.42	569.351	639.199	701.634	788.631	705.559	785.731	980.045	1129.19	1214.46	1051.01	1147.43	1082.36	1028.45	1009.58	725.517	867.738	1045.35	985.385	914.966	897.133	814.4	992.243	922.791	868.011	870.177	775.807	1334.5	1306.95	1165.75	1118.66
2587	14	深圳市	1963.39	1876.99	1723.13	1941.04	1998.4	1547.69	1621.95	1824.64	2028.98	2105.36	1755.9	1863.57	1689.62	1712.48	1920.09	1716.38	1542.94	1448.8	1637.18	1426.42	1813.81	1534	1694.77	2011.87	2134.35	1989.42	2330.99	2452.92	1936.64	2123.93	2320.55	2034.59	2176.46	2349.49	2286.71	2212.89	2207.46	2124.47	2302.42	2231.85	2179.31	2169.94	2080.09	2642.77	2606.57	2470.64	2413.83
2588	14	临沂市	567.159	451.367	464.789	491.182	537.919	364.249	376.228	496.748	680.688	675.226	356.271	463.407	350.522	608.807	649.959	525.399	500.694	506.276	527.068	656.105	655.593	631.681	680.88	836.201	985.19	1107.63	882.278	987.958	967.616	872.322	864.839	589.725	730.654	913.462	857.639	792.139	744.138	674.585	838.659	784.357	719.724	706.779	615.132	1194.61	1177.42	1031.74	995.227
2589	14	烟台市	502.67	379.464	568.958	349.801	346.665	562.335	530.424	531.22	641.223	536.086	374.107	428.382	443.395	752.355	683.242	649.879	707.17	747.005	694.09	903.55	757.751	847.937	843.86	887.26	1025.11	1239.31	685.626	734.831	1089.18	871.281	576.116	289.258	431.343	608.901	550.026	481.892	475.205	379.199	569.499	486.603	439.45	480.175	380.263	898.089	871.369	729.085	685.618
2590	14	绍兴市	1225.08	1106.06	1095.26	1131.27	1160.02	947.471	991.915	1148.62	1338.73	1322.34	1014.82	1121.83	998.097	1194.63	1294.92	1136.85	1038.98	989.115	1104.22	1083.92	1267.32	1125.84	1237.73	1465.01	1613.36	1656.59	1509.49	1569.66	1537.26	1520.38	1393.98	1106.9	1240.96	1394.43	1327.8	1250.63	1308.52	1197.8	1401.41	1295.73	1268.63	1312.12	1212.84	1692.27	1636.59	1514.06	1441.59
2591	14	南昌市	1284.72	1191.07	1065.64	1250.73	1305.91	890.643	959.848	1157.26	1362.84	1420.38	1072.78	1182.43	1014.65	1091.87	1269.94	1073.74	918.359	835.274	1007.12	865.068	1186.83	949.275	1098.07	1391.79	1528.11	1465.03	1642.15	1759.31	1377.22	1486.43	1628.68	1344.33	1486.5	1662.41	1601.07	1528.8	1513.93	1433.5	1608.83	1541.68	1486.47	1476.88	1386.46	1953.27	1922.24	1783.23	1731.51
2593	14	厦门市	1733.78	1628.82	1537.59	1674.91	1718.52	1365.4	1430.36	1620.7	1824.75	1856.58	1518.35	1629.35	1472.86	1577.23	1743.71	1552.91	1404.13	1323.21	1490.96	1352.45	1670.11	1438.22	1586.5	1875.55	2014.07	1951.3	2065.59	2153.67	1865.97	1964.21	1993.34	1704.34	1842.42	2003.02	1937.19	1860.61	1896.52	1795.69	1991.12	1897.79	1860.98	1882.27	1785.87	2300.69	2249.55	2123.53	2054.59
2594	14	深圳市	1963.39	1876.99	1723.13	1941.04	1998.4	1547.69	1621.95	1824.64	2028.98	2105.36	1755.9	1863.57	1689.62	1712.48	1920.09	1716.38	1542.94	1448.8	1637.18	1426.42	1813.81	1534	1694.77	2011.87	2134.35	1989.42	2330.99	2452.92	1936.64	2123.93	2320.55	2034.59	2176.46	2349.49	2286.71	2212.89	2207.46	2124.47	2302.42	2231.85	2179.31	2169.94	2080.09	2642.77	2606.57	2470.64	2413.83
2595	14	潍坊市	466.895	341.792	446.202	359.316	394.468	404.987	386.06	440.021	595.095	550.535	280.564	370.505	318.402	618.728	598.323	521.413	550.583	581.754	550.302	737.855	641.684	690.242	704.3	797.782	943.161	1116.55	743.361	836.672	969.506	808.548	709.83	436.592	576.716	760.385	705.945	642.555	589.912	520.216	684.663	630.052	564.766	558.769	464.512	1039.81	1024.51	877.966	844.569
2596	14	三亚市	2516.97	2448.67	2250.74	2524.44	2590.56	2082.99	2160.26	2362.63	2558.4	2669.97	2324.01	2424.7	2244.5	2196.25	2429.56	2225.32	2041.93	1943.86	2135.95	1876.5	2299.06	1994.56	2154.36	2479.03	2579.17	2354.32	2903.23	3050.07	2341.03	2608.4	2940.93	2661.72	2803.81	2982.93	2922.97	2851.84	2817.96	2749.07	2911.46	2858.38	2795.66	2763.75	2680.92	3269.79	3244.51	3103.12	3055.11
2597	14	滁州市	863.983	754.507	705.159	799.222	845.349	552.845	600.046	767.987	965.801	981.232	648.688	759.224	616.797	799.709	908.098	743.02	646.181	603.138	709.352	713.897	872.956	741.226	844.899	1072.11	1219.93	1267.54	1190.5	1290.61	1144.56	1133.82	1152.19	867.085	1009.22	1185.32	1124.41	1052.84	1040.52	956.474	1135.63	1064.44	1011.13	1012.5	918.695	1475.97	1445.82	1306.04	1256.09
2598	14	济南市	401.166	295.885	296.485	357.054	420.853	239.077	222.89	320.512	507.338	525.17	185.956	296.405	175.864	458.044	474.354	365.131	384.72	421.017	385.801	577.57	491.32	524.784	540.532	663.788	812.258	958.164	746.441	880.381	813.375	696.131	792.577	547.045	677.779	863.262	816.102	760.987	658.041	619.209	748.352	726.8	645.06	594.019	514.03	1124.55	1125.19	974.933	956.562
2599	14	北京市	0	126.85	285.055	172.123	236.237	436.036	358.801	167.703	139.134	161.009	215.605	104.762	274.502	432.046	231.442	345.05	513.449	604.203	436.824	728.883	373.175	622.822	525.879	419.035	539.837	820.06	394.912	587.493	670.989	372.914	602.368	499.055	562.051	716.088	697.878	678.307	460.697	514.317	519.149	587.284	482.327	337.354	324.605	900.268	942.602	796.559	823.8
2600	14	江门市	2024.14	1944.83	1772.52	2014.11	2075.49	1598.97	1674.91	1878.61	2080.63	2171.08	1821.73	1926.97	1749.64	1745.6	1963.79	1758.67	1580.26	1483.83	1675.17	1445.1	1848.16	1557.45	1719.32	2041.18	2156.94	1986.28	2400.5	2533.28	1945.07	2159.78	2411.43	2128.37	2270.58	2447	2385.65	2313.2	2293.41	2217.12	2387.87	2325.65	2267.99	2248.21	2161.29	2737.35	2706.74	2567.79	2515.63
2601	14	焦作市	633.981	595.797	355.407	688.677	768.709	204.491	278.219	470.929	661.264	793.738	476.989	555.697	380.674	324.65	534.967	329.679	152.424	66.9414	246.514	188.202	424.004	200.92	330.543	625.937	758.744	732.92	1028.72	1208.53	622.316	733.24	1165.29	944.502	1067.31	1250.44	1208.88	1159.06	1023.15	1008.92	1105	1112.3	1020.9	931.237	872.212	1491.43	1506.97	1355.69	1348.86
2602	14	绍兴市	1225.08	1106.06	1095.26	1131.27	1160.02	947.471	991.915	1148.62	1338.73	1322.34	1014.82	1121.83	998.097	1194.63	1294.92	1136.85	1038.98	989.115	1104.22	1083.92	1267.32	1125.84	1237.73	1465.01	1613.36	1656.59	1509.49	1569.66	1537.26	1520.38	1393.98	1106.9	1240.96	1394.43	1327.8	1250.63	1308.52	1197.8	1401.41	1295.73	1268.63	1312.12	1212.84	1692.27	1636.59	1514.06	1441.59
2603	14	石家庄市	285.055	282.695	0	380.955	464.056	175.929	107.502	117.741	308.545	446.045	202.905	227.812	128.159	187.185	206.399	82.7809	228.401	320.187	157.862	445.353	195.815	344.564	283.554	372.872	522.117	672.438	678.752	870.875	523.983	430.394	861.295	692.258	790.78	963.108	933.134	897.841	716.675	735.603	787.805	827.018	726.272	607.043	567.725	1174.21	1205.81	1056.2	1068.08
2605	14	上海市	1095.19	971.779	1000.55	985.72	1006.27	870.993	903.371	1038.13	1217.16	1178.5	892.922	994.861	891.465	1122.7	1191.09	1052.54	981.46	947.695	1034.2	1063.32	1184.29	1085.86	1178.25	1373.42	1522.66	1605.56	1353.31	1399.98	1476.4	1413.77	1217.35	932.455	1063.7	1213	1146.02	1068.64	1138.09	1022.65	1229.65	1117.97	1096.14	1150.75	1050.89	1510.61	1452.68	1332.04	1257.75
2606	14	大连市	499.055	420.035	692.258	331.853	263.887	751.715	696.735	609.066	625.604	439.837	494.639	480.93	590.776	876.823	726.588	773.657	884.754	947.047	843.759	1099.78	848.078	1021.39	974.407	917.942	1032.57	1315.66	490.273	472.834	1165.16	856.101	289.067	0	142.226	323.825	270.627	214.591	213.853	91.3551	299.556	197.355	165.947	282.501	205.733	608.985	587.928	442.214	410.623
2607	14	芜湖市	1016.37	908.028	846.13	952.911	998.079	685.698	739.437	915.378	1115.41	1135	800.848	911.627	764.645	925.266	1051.16	877.482	763.024	706.593	834.793	796.419	1004.98	841.935	960.813	1207.34	1353.61	1374.18	1343.96	1440.52	1259.18	1276.36	1295.72	1008.45	1150.01	1322.47	1259.93	1186.56	1188.07	1098.82	1283.21	1205.48	1156.8	1164.19	1069.49	1615.94	1580.3	1443.61	1388.39
2608	14	南京市	944.835	831.221	798.499	868.789	908.94	649.278	694.363	856.757	1051.6	1054.95	730.843	840.343	705.597	897.016	999.89	838.714	743.988	700.038	806.736	807.43	969.106	837.984	942.708	1167.19	1315.37	1365.12	1257.25	1344.73	1242.37	1225.62	1193.95	905.759	1046.78	1217.43	1154.35	1080.48	1089.77	996.55	1184.78	1102.33	1056.81	1071.94	975.702	1511.88	1474.19	1338.63	1281.78
2609	14	深圳市	1963.39	1876.99	1723.13	1941.04	1998.4	1547.69	1621.95	1824.64	2028.98	2105.36	1755.9	1863.57	1689.62	1712.48	1920.09	1716.38	1542.94	1448.8	1637.18	1426.42	1813.81	1534	1694.77	2011.87	2134.35	1989.42	2330.99	2452.92	1936.64	2123.93	2320.55	2034.59	2176.46	2349.49	2286.71	2212.89	2207.46	2124.47	2302.42	2231.85	2179.31	2169.94	2080.09	2642.77	2606.57	2470.64	2413.83
2610	14	无锡市	1018.78	899.571	897.249	925.679	956.455	757.133	796.091	945.561	1133.51	1116.33	809.198	915.715	795.768	1007.54	1094.09	943.384	859.766	820.438	917.898	931.321	1074.79	958.622	1057.92	1269.04	1417.99	1482.9	1306.22	1374.34	1357.23	1318.99	1207.39	918.575	1056.1	1217.6	1152.25	1076.18	1114.63	1009.91	1208.56	1111.44	1077.07	1111.54	1012.85	1514.95	1467.4	1338.4	1272.89
2611	14	佛山市	1940	1860.02	1689.73	1928.96	1990.16	1515.83	1591.58	1795.23	1997.63	2086.49	1737.06	1842.54	1665.5	1665.63	1881.98	1677	1499.37	1403.29	1594.21	1368.11	1768	1479.44	1641.18	1962.18	2079.52	1915.93	2315.64	2447.87	1871.22	2079.48	2326.01	2043.07	2185.29	2361.89	2300.64	2228.3	2207.93	2131.77	2302.38	2240.34	2182.53	2162.85	2075.85	2652.05	2621.8	2482.64	2430.85
2612	14	北京市	0	126.85	285.055	172.123	236.237	436.036	358.801	167.703	139.134	161.009	215.605	104.762	274.502	432.046	231.442	345.05	513.449	604.203	436.824	728.883	373.175	622.822	525.879	419.035	539.837	820.06	394.912	587.493	670.989	372.914	602.368	499.055	562.051	716.088	697.878	678.307	460.697	514.317	519.149	587.284	482.327	337.354	324.605	900.268	942.602	796.559	823.8
2613	14	洛阳市	762.179	730.167	479.082	823.896	904.328	339.512	411.139	596.475	778.101	922.83	612.551	688.164	515.535	409.138	642.093	440.157	256.095	159.346	348.301	133.336	512.153	223.542	383.376	702.84	822.987	733.332	1156.99	1341.26	645.431	823.532	1301.35	1079.64	1203.28	1386.56	1344.7	1294.23	1159.04	1144.84	1240.36	1248.43	1157.07	1065.71	1008.02	1627.06	1643.15	1491.87	1484.75
2614	14	厦门市	1733.78	1628.82	1537.59	1674.91	1718.52	1365.4	1430.36	1620.7	1824.75	1856.58	1518.35	1629.35	1472.86	1577.23	1743.71	1552.91	1404.13	1323.21	1490.96	1352.45	1670.11	1438.22	1586.5	1875.55	2014.07	1951.3	2065.59	2153.67	1865.97	1964.21	1993.34	1704.34	1842.42	2003.02	1937.19	1860.61	1896.52	1795.69	1991.12	1897.79	1860.98	1882.27	1785.87	2300.69	2249.55	2123.53	2054.59
2615	14	金华市	1273.63	1157.9	1125.35	1189.55	1223.16	969.626	1019.83	1186.8	1381.85	1378.63	1060.43	1169.4	1035.58	1211.64	1328.37	1160.97	1050.05	992.478	1121.1	1075.34	1289.65	1126.79	1247.8	1490.69	1637.8	1659.49	1572.94	1642.46	1545.98	1554.11	1472.65	1184.39	1320.45	1477.69	1411.5	1334.67	1382.42	1275.61	1476.11	1375.56	1344.19	1379.61	1281.06	1775.53	1722.76	1597.87	1527.77
2616	14	中山市	1987.08	1904.34	1740.73	1971.19	2030.71	1566.09	1641.3	1844.7	2047.98	2131.74	1782.11	1888.58	1712.73	1721.67	1934.9	1730.29	1554.11	1458.67	1648.8	1427.9	1823.73	1538.06	1699.57	2019.37	2138.52	1980.55	2359.47	2487.17	1933.52	2134.85	2360.35	2075.83	2217.95	2392.87	2330.84	2257.73	2244.59	2165.14	2339.32	2273.18	2217.88	2202.97	2114.63	2684.66	2651.46	2513.86	2459.55
2617	14	绍兴市	1225.08	1106.06	1095.26	1131.27	1160.02	947.471	991.915	1148.62	1338.73	1322.34	1014.82	1121.83	998.097	1194.63	1294.92	1136.85	1038.98	989.115	1104.22	1083.92	1267.32	1125.84	1237.73	1465.01	1613.36	1656.59	1509.49	1569.66	1537.26	1520.38	1393.98	1106.9	1240.96	1394.43	1327.8	1250.63	1308.52	1197.8	1401.41	1295.73	1268.63	1312.12	1212.84	1692.27	1636.59	1514.06	1441.59
2620	14	深圳市	1963.39	1876.99	1723.13	1941.04	1998.4	1547.69	1621.95	1824.64	2028.98	2105.36	1755.9	1863.57	1689.62	1712.48	1920.09	1716.38	1542.94	1448.8	1637.18	1426.42	1813.81	1534	1694.77	2011.87	2134.35	1989.42	2330.99	2452.92	1936.64	2123.93	2320.55	2034.59	2176.46	2349.49	2286.71	2212.89	2207.46	2124.47	2302.42	2231.85	2179.31	2169.94	2080.09	2642.77	2606.57	2470.64	2413.83
2621	14	大连市	499.055	420.035	692.258	331.853	263.887	751.715	696.735	609.066	625.604	439.837	494.639	480.93	590.776	876.823	726.588	773.657	884.754	947.047	843.759	1099.78	848.078	1021.39	974.407	917.942	1032.57	1315.66	490.273	472.834	1165.16	856.101	289.067	0	142.226	323.825	270.627	214.591	213.853	91.3551	299.556	197.355	165.947	282.501	205.733	608.985	587.928	442.214	410.623
2622	14	吉林市	942.602	925.117	1205.81	827.15	744.212	1305.4	1239.79	1098.75	1018.44	802.147	1033.25	977.998	1132.06	1372.64	1162.77	1278.72	1423.43	1498.96	1363.67	1643.7	1314.57	1550.02	1467.9	1308.56	1376.09	1723.46	645.773	425.133	1584.21	1196.49	344.666	587.928	449.081	264.146	321.562	393.746	489.267	507.085	423.818	398.444	486.131	605.249	639.595	124.252	0	151.275	195.006
2623	14	常州市	996.101	878.694	865.534	908.855	942.951	721.927	763.184	917.499	1108.11	1098.21	784.649	892.393	767.022	971.482	1064.2	909.519	821.575	780.302	881.551	889.489	1040.62	918.408	1020.03	1236.41	1385.13	1444.01	1292.65	1367.6	1319.54	1289.54	1206.07	917.006	1055.99	1220.86	1156.21	1080.78	1109.24	1008.33	1203.66	1111.48	1073.22	1101.03	1003.05	1517.51	1473.3	1341.93	1279.32
2624	14	湖州市	1096.47	979.213	961.12	1008.93	1041.97	813.179	857.585	1015.97	1207.77	1198.55	884.678	992.672	865.175	1060.74	1161.3	1002.46	906.34	858.973	970.397	959.072	1132.96	996.325	1105.13	1330.64	1478.97	1525.72	1391.76	1462.82	1404.77	1386.88	1296.65	1007.81	1145.35	1306.48	1241	1164.8	1203.41	1099.15	1297.44	1200.68	1166.11	1198.65	1100.25	1603.93	1555.58	1427.21	1360.94
2625	14	深圳市	1963.39	1876.99	1723.13	1941.04	1998.4	1547.69	1621.95	1824.64	2028.98	2105.36	1755.9	1863.57	1689.62	1712.48	1920.09	1716.38	1542.94	1448.8	1637.18	1426.42	1813.81	1534	1694.77	2011.87	2134.35	1989.42	2330.99	2452.92	1936.64	2123.93	2320.55	2034.59	2176.46	2349.49	2286.71	2212.89	2207.46	2124.47	2302.42	2231.85	2179.31	2169.94	2080.09	2642.77	2606.57	2470.64	2413.83
2626	14	厦门市	1733.78	1628.82	1537.59	1674.91	1718.52	1365.4	1430.36	1620.7	1824.75	1856.58	1518.35	1629.35	1472.86	1577.23	1743.71	1552.91	1404.13	1323.21	1490.96	1352.45	1670.11	1438.22	1586.5	1875.55	2014.07	1951.3	2065.59	2153.67	1865.97	1964.21	1993.34	1704.34	1842.42	2003.02	1937.19	1860.61	1896.52	1795.69	1991.12	1897.79	1860.98	1882.27	1785.87	2300.69	2249.55	2123.53	2054.59
2627	14	宜昌市	1153.92	1105.88	876.069	1193.48	1269.4	719.183	795.752	991.807	1179.68	1312.73	982.537	1071.27	891.854	810.158	1045.47	842.839	658.701	560.889	751.643	494.276	912.994	610.45	771.72	1096.3	1205.27	1041.08	1548.01	1720.42	991.083	1222.9	1655.35	1406.71	1540.84	1726.46	1677.21	1617.96	1517.86	1482.41	1604.97	1590.53	1508.12	1438.08	1369.61	1986.51	1988.97	1838.83	1817.33
2628	14	成都市	1548.88	1552.67	1273.2	1650.69	1733.74	1181.77	1241.18	1384.53	1513.32	1705.24	1448.03	1500.64	1349.1	1119.74	1358.81	1204.4	1055.06	986.302	1115.7	835.617	1198.79	928.669	1032.58	1299.8	1338.97	1012.52	1924.06	2134.18	1064.47	1444.84	2133.14	1933.3	2049.95	2229.25	2192.71	2147.2	1988.59	1992.33	2060.98	2091.41	1994.37	1879.89	1838.28	2446.93	2477.79	2327.42	2331.26
2629	14	温州市	1416.35	1299.96	1268.06	1329.73	1361.26	1110.94	1162.27	1330.17	1525.16	1519.57	1203.48	1312.24	1178.95	1351.13	1471.42	1302.53	1187.66	1126.82	1260.69	1202.47	1430.65	1259.46	1384.59	1632.37	1779.1	1792.1	1711.01	1774.25	1681.7	1697.12	1598.48	1311.61	1445.32	1597.23	1530.36	1453.03	1513.21	1402.46	1606.16	1499.99	1473.41	1515.3	1416.25	1894.94	1836.98	1716.46	1642.11
2630	14	自贡市	1616.64	1607.71	1334.69	1704.45	1786.65	1224.7	1290.13	1449.71	1594.35	1775.91	1496.43	1559.23	1397.68	1195.93	1441.07	1272.09	1109.46	1030.72	1179.85	889.643	1282.59	994.196	1115.48	1402.51	1455.04	1146.41	2001.16	2204.13	1183.68	1547.17	2186.07	1970.08	2093.07	2275.52	2234.84	2184.67	2042.35	2034.75	2119.38	2137.31	2043.8	1940.39	1891.18	2506.77	2529.67	2378.53	2374.71
2631	14	苏州市	1051.87	930.693	941.486	951.699	978.214	805.641	841.884	985.354	1169.78	1143.57	845.034	949.803	836.667	1056.78	1135.89	990.106	911.58	874.459	967.547	987.167	1121.74	1012.68	1109.28	1314.01	1463.15	1535.29	1327.37	1386.58	1408.22	1360.04	1212.83	925.079	1060.28	1216.95	1150.81	1074.05	1125.59	1016.16	1218.67	1115.28	1086.11	1129.11	1029.75	1514.79	1462.83	1337.19	1267.91
2632	14	金华市	1273.63	1157.9	1125.35	1189.55	1223.16	969.626	1019.83	1186.8	1381.85	1378.63	1060.43	1169.4	1035.58	1211.64	1328.37	1160.97	1050.05	992.478	1121.1	1075.34	1289.65	1126.79	1247.8	1490.69	1637.8	1659.49	1572.94	1642.46	1545.98	1554.11	1472.65	1184.39	1320.45	1477.69	1411.5	1334.67	1382.42	1275.61	1476.11	1375.56	1344.19	1379.61	1281.06	1775.53	1722.76	1597.87	1527.77
2633	14	绍兴市	1225.08	1106.06	1095.26	1131.27	1160.02	947.471	991.915	1148.62	1338.73	1322.34	1014.82	1121.83	998.097	1194.63	1294.92	1136.85	1038.98	989.115	1104.22	1083.92	1267.32	1125.84	1237.73	1465.01	1613.36	1656.59	1509.49	1569.66	1537.26	1520.38	1393.98	1106.9	1240.96	1394.43	1327.8	1250.63	1308.52	1197.8	1401.41	1295.73	1268.63	1312.12	1212.84	1692.27	1636.59	1514.06	1441.59
2634	14	金华市	1273.63	1157.9	1125.35	1189.55	1223.16	969.626	1019.83	1186.8	1381.85	1378.63	1060.43	1169.4	1035.58	1211.64	1328.37	1160.97	1050.05	992.478	1121.1	1075.34	1289.65	1126.79	1247.8	1490.69	1637.8	1659.49	1572.94	1642.46	1545.98	1554.11	1472.65	1184.39	1320.45	1477.69	1411.5	1334.67	1382.42	1275.61	1476.11	1375.56	1344.19	1379.61	1281.06	1775.53	1722.76	1597.87	1527.77
2635	14	苏州市	1051.87	930.693	941.486	951.699	978.214	805.641	841.884	985.354	1169.78	1143.57	845.034	949.803	836.667	1056.78	1135.89	990.106	911.58	874.459	967.547	987.167	1121.74	1012.68	1109.28	1314.01	1463.15	1535.29	1327.37	1386.58	1408.22	1360.04	1212.83	925.079	1060.28	1216.95	1150.81	1074.05	1125.59	1016.16	1218.67	1115.28	1086.11	1129.11	1029.75	1514.79	1462.83	1337.19	1267.91
2636	14	上海市	1095.19	971.779	1000.55	985.72	1006.27	870.993	903.371	1038.13	1217.16	1178.5	892.922	994.861	891.465	1122.7	1191.09	1052.54	981.46	947.695	1034.2	1063.32	1184.29	1085.86	1178.25	1373.42	1522.66	1605.56	1353.31	1399.98	1476.4	1413.77	1217.35	932.455	1063.7	1213	1146.02	1068.64	1138.09	1022.65	1229.65	1117.97	1096.14	1150.75	1050.89	1510.61	1452.68	1332.04	1257.75
2637	14	杭州市	1178.17	1063.71	1026.67	1098.14	1134.4	870.902	921.083	1088.96	1284.85	1286.02	964.324	1073.73	937.721	1113.37	1229.89	1062.21	952.559	896.637	1022.82	983.565	1190.96	1031.74	1150.6	1391.91	1539.05	1564.15	1483.88	1560.21	1449.16	1455.61	1396.64	1107.67	1245.73	1407.67	1342.29	1266.16	1301.57	1199.02	1395.87	1301.12	1265.04	1293.47	1195.63	1705.03	1657.06	1528.47	1462.43
2638	14	东莞市	1935.07	1850.15	1692.48	1915.42	1973.77	1517.28	1591.91	1794.9	1998.89	2078.15	1728.56	1835.76	1661.02	1679.08	1888.52	1684.46	1510.1	1415.54	1604.51	1390.82	1780.65	1499.1	1660.11	1978.02	2099.59	1951.64	2304.7	2429.26	1900.05	2091.13	2299.65	2014.42	2156.44	2330.53	2268.17	2194.75	2185.18	2104.01	2280.03	2211.75	2157.75	2145.66	2056.52	2623.01	2588.49	2451.6	2396.22
2639	14	福州市	1594.39	1484.31	1416.7	1523.94	1562.75	1249.22	1309.24	1491.76	1693.08	1709.56	1378.96	1489.62	1341.63	1474.48	1622.94	1439.97	1303.83	1230.28	1385.79	1279.19	1562.48	1353.89	1493.87	1767.56	1910.19	1879.17	1911.78	1989.51	1782.7	1846.64	1822.4	1533.92	1670.36	1827.36	1761.02	1684.06	1730.35	1625.2	1824.39	1725.49	1692.96	1722.9	1625.19	2125.23	2071	1947.38	1875.99
2641	14	台州市	1341.09	1221.57	1211.26	1245.06	1271.88	1061.94	1107.55	1265.26	1455.27	1436.61	1131.24	1238.02	1114.7	1307.95	1411.34	1251.87	1150.29	1097.34	1217.44	1186.3	1382.02	1233.12	1348.84	1580.45	1728.62	1765.07	1620.88	1675.13	1648.04	1636.85	1494.16	1208.92	1340.53	1488.83	1421.67	1344.17	1413.43	1299.27	1505.48	1394.79	1372.16	1421.54	1321.96	1786.18	1725.79	1607.41	1531.13
2642	14	北京市	0	126.85	285.055	172.123	236.237	436.036	358.801	167.703	139.134	161.009	215.605	104.762	274.502	432.046	231.442	345.05	513.449	604.203	436.824	728.883	373.175	622.822	525.879	419.035	539.837	820.06	394.912	587.493	670.989	372.914	602.368	499.055	562.051	716.088	697.878	678.307	460.697	514.317	519.149	587.284	482.327	337.354	324.605	900.268	942.602	796.559	823.8
2643	14	烟台市	502.67	379.464	568.958	349.801	346.665	562.335	530.424	531.22	641.223	536.086	374.107	428.382	443.395	752.355	683.242	649.879	707.17	747.005	694.09	903.55	757.751	847.937	843.86	887.26	1025.11	1239.31	685.626	734.831	1089.18	871.281	576.116	289.258	431.343	608.901	550.026	481.892	475.205	379.199	569.499	486.603	439.45	480.175	380.263	898.089	871.369	729.085	685.618
2644	14	兰州市	1192.62	1245.37	975.622	1339.1	1418.45	974.673	999.234	1056.43	1108.85	1324.83	1178.22	1184.98	1091.65	788.797	965.409	893.008	829.639	819.446	836.118	681.443	821.258	692.934	692.112	830.258	813.123	443.858	1506.4	1732.37	554.132	963.646	1792.83	1664.29	1750.18	1908.68	1889.02	1862.98	1652.93	1698.5	1704.37	1779.03	1674.4	1525.8	1515.3	2069.01	2126.93	1985.04	2016.42
2645	14	无锡市	1018.78	899.571	897.249	925.679	956.455	757.133	796.091	945.561	1133.51	1116.33	809.198	915.715	795.768	1007.54	1094.09	943.384	859.766	820.438	917.898	931.321	1074.79	958.622	1057.92	1269.04	1417.99	1482.9	1306.22	1374.34	1357.23	1318.99	1207.39	918.575	1056.1	1217.6	1152.25	1076.18	1114.63	1009.91	1208.56	1111.44	1077.07	1111.54	1012.85	1514.95	1467.4	1338.4	1272.89
2646	14	海东市	#N/A	#N/A	#N/A	#N/A	#N/A	#N/A	#N/A	#N/A	#N/A	#N/A	#N/A	#N/A	#N/A	#N/A	#N/A	#N/A	#N/A	#N/A	#N/A	#N/A	#N/A	#N/A	#N/A	#N/A	#N/A	#N/A	#N/A	#N/A	#N/A	#N/A	#N/A	#N/A	#N/A	#N/A	#N/A	#N/A	#N/A	#N/A	#N/A	#N/A	#N/A	#N/A	#N/A	#N/A	#N/A	#N/A	#N/A
2648	14	嘉兴市	1136.88	1016.21	1019.97	1037.98	1064.5	879.237	918.8	1067.28	1253.62	1229.76	928.987	1034.47	917.829	1129.2	1216.45	1065.96	979.467	936.842	1039.36	1042.1	1197.29	1074.77	1177.97	1391.78	1540.72	1601.55	1413.58	1470.93	1477.51	1441.17	1294.57	1007.57	1141.55	1295.38	1228.82	1151.73	1209.63	1098.43	1302.36	1196.32	1169.49	1214.87	1115.42	1593.24	1538.39	1415.13	1343.39
2649	13	北京市	0	126.85	285.055	172.123	236.237	436.036	358.801	167.703	139.134	161.009	215.605	104.762	274.502	432.046	231.442	345.05	513.449	604.203	436.824	728.883	373.175	622.822	525.879	419.035	539.837	820.06	394.912	587.493	670.989	372.914	602.368	499.055	562.051	716.088	697.878	678.307	460.697	514.317	519.149	587.284	482.327	337.354	324.605	900.268	942.602	796.559	823.8
2650	13	长沙市	1364.34	1290.84	1109.03	1365.4	1431.59	935.982	1012.29	1216.01	1417.3	1514.31	1166.53	1269.25	1090.24	1086.2	1300.45	1095.49	918.484	823.029	1013.22	799.577	1188.12	906.078	1066.79	1384.62	1506.36	1374.57	1746.23	1891.12	1313	1499.19	1788.3	1514.92	1656.03	1838.43	1781.36	1713.51	1661.88	1599.88	1754.67	1709.68	1641.84	1604.75	1522.84	2119.27	2102.09	1957.06	1917.32
2651	13	成都市	1548.88	1552.67	1273.2	1650.69	1733.74	1181.77	1241.18	1384.53	1513.32	1705.24	1448.03	1500.64	1349.1	1119.74	1358.81	1204.4	1055.06	986.302	1115.7	835.617	1198.79	928.669	1032.58	1299.8	1338.97	1012.52	1924.06	2134.18	1064.47	1444.84	2133.14	1933.3	2049.95	2229.25	2192.71	2147.2	1988.59	1992.33	2060.98	2091.41	1994.37	1879.89	1838.28	2446.93	2477.79	2327.42	2331.26
2652	13	苏州市	1051.87	930.693	941.486	951.699	978.214	805.641	841.884	985.354	1169.78	1143.57	845.034	949.803	836.667	1056.78	1135.89	990.106	911.58	874.459	967.547	987.167	1121.74	1012.68	1109.28	1314.01	1463.15	1535.29	1327.37	1386.58	1408.22	1360.04	1212.83	925.079	1060.28	1216.95	1150.81	1074.05	1125.59	1016.16	1218.67	1115.28	1086.11	1129.11	1029.75	1514.79	1462.83	1337.19	1267.91
2653	13	山南市	#N/A	#N/A	#N/A	#N/A	#N/A	#N/A	#N/A	#N/A	#N/A	#N/A	#N/A	#N/A	#N/A	#N/A	#N/A	#N/A	#N/A	#N/A	#N/A	#N/A	#N/A	#N/A	#N/A	#N/A	#N/A	#N/A	#N/A	#N/A	#N/A	#N/A	#N/A	#N/A	#N/A	#N/A	#N/A	#N/A	#N/A	#N/A	#N/A	#N/A	#N/A	#N/A	#N/A	#N/A	#N/A	#N/A	#N/A
2654	13	深圳市	1963.39	1876.99	1723.13	1941.04	1998.4	1547.69	1621.95	1824.64	2028.98	2105.36	1755.9	1863.57	1689.62	1712.48	1920.09	1716.38	1542.94	1448.8	1637.18	1426.42	1813.81	1534	1694.77	2011.87	2134.35	1989.42	2330.99	2452.92	1936.64	2123.93	2320.55	2034.59	2176.46	2349.49	2286.71	2212.89	2207.46	2124.47	2302.42	2231.85	2179.31	2169.94	2080.09	2642.77	2606.57	2470.64	2413.83
2655	13	潍坊市	466.895	341.792	446.202	359.316	394.468	404.987	386.06	440.021	595.095	550.535	280.564	370.505	318.402	618.728	598.323	521.413	550.583	581.754	550.302	737.855	641.684	690.242	704.3	797.782	943.161	1116.55	743.361	836.672	969.506	808.548	709.83	436.592	576.716	760.385	705.945	642.555	589.912	520.216	684.663	630.052	564.766	558.769	464.512	1039.81	1024.51	877.966	844.569
2657	13	北京市	0	126.85	285.055	172.123	236.237	436.036	358.801	167.703	139.134	161.009	215.605	104.762	274.502	432.046	231.442	345.05	513.449	604.203	436.824	728.883	373.175	622.822	525.879	419.035	539.837	820.06	394.912	587.493	670.989	372.914	602.368	499.055	562.051	716.088	697.878	678.307	460.697	514.317	519.149	587.284	482.327	337.354	324.605	900.268	942.602	796.559	823.8
2658	13	北京市	0	126.85	285.055	172.123	236.237	436.036	358.801	167.703	139.134	161.009	215.605	104.762	274.502	432.046	231.442	345.05	513.449	604.203	436.824	728.883	373.175	622.822	525.879	419.035	539.837	820.06	394.912	587.493	670.989	372.914	602.368	499.055	562.051	716.088	697.878	678.307	460.697	514.317	519.149	587.284	482.327	337.354	324.605	900.268	942.602	796.559	823.8
2659	13	北京市	0	126.85	285.055	172.123	236.237	436.036	358.801	167.703	139.134	161.009	215.605	104.762	274.502	432.046	231.442	345.05	513.449	604.203	436.824	728.883	373.175	622.822	525.879	419.035	539.837	820.06	394.912	587.493	670.989	372.914	602.368	499.055	562.051	716.088	697.878	678.307	460.697	514.317	519.149	587.284	482.327	337.354	324.605	900.268	942.602	796.559	823.8
2660	13	深圳市	1963.39	1876.99	1723.13	1941.04	1998.4	1547.69	1621.95	1824.64	2028.98	2105.36	1755.9	1863.57	1689.62	1712.48	1920.09	1716.38	1542.94	1448.8	1637.18	1426.42	1813.81	1534	1694.77	2011.87	2134.35	1989.42	2330.99	2452.92	1936.64	2123.93	2320.55	2034.59	2176.46	2349.49	2286.71	2212.89	2207.46	2124.47	2302.42	2231.85	2179.31	2169.94	2080.09	2642.77	2606.57	2470.64	2413.83
2661	13	益阳市	1355.38	1291.93	1088.55	1372.18	1442.57	920.655	997.973	1200.18	1396.6	1509.88	1167.02	1264.89	1084.22	1045.19	1271.05	1065.97	884.1	786.434	978.855	740.756	1148.13	853.504	1015.41	1338.21	1452.61	1295.22	1744.17	1900.82	1244.41	1459.73	1812.13	1546.39	1685.76	1870.1	1815.58	1750.45	1681.02	1628.5	1772.06	1738.23	1664.74	1614.92	1537.79	2144.29	2134.24	1986.91	1953.53
2662	13	北京市	0	126.85	285.055	172.123	236.237	436.036	358.801	167.703	139.134	161.009	215.605	104.762	274.502	432.046	231.442	345.05	513.449	604.203	436.824	728.883	373.175	622.822	525.879	419.035	539.837	820.06	394.912	587.493	670.989	372.914	602.368	499.055	562.051	716.088	697.878	678.307	460.697	514.317	519.149	587.284	482.327	337.354	324.605	900.268	942.602	796.559	823.8
2663	13	广州市	1893.67	1810.88	1647.89	1877.86	1937.57	1473.11	1548.22	1751.56	1954.98	2038.27	1688.64	1795.12	1619.33	1630.63	1842.56	1638.1	1462.5	1367.37	1557.1	1339.39	1732.5	1448.61	1609.9	1928.88	2049.16	1897.14	2266.04	2394.25	1847.15	2043.41	2268.59	1984.54	2126.7	2302.22	2240.47	2167.66	2152.21	2073.66	2246.88	2181.88	2125.83	2109.9	2021.78	2593.47	2561.33	2423.14	2369.79
2664	13	台州市	1341.09	1221.57	1211.26	1245.06	1271.88	1061.94	1107.55	1265.26	1455.27	1436.61	1131.24	1238.02	1114.7	1307.95	1411.34	1251.87	1150.29	1097.34	1217.44	1186.3	1382.02	1233.12	1348.84	1580.45	1728.62	1765.07	1620.88	1675.13	1648.04	1636.85	1494.16	1208.92	1340.53	1488.83	1421.67	1344.17	1413.43	1299.27	1505.48	1394.79	1372.16	1421.54	1321.96	1786.18	1725.79	1607.41	1531.13
2665	13	兰州市	1192.62	1245.37	975.622	1339.1	1418.45	974.673	999.234	1056.43	1108.85	1324.83	1178.22	1184.98	1091.65	788.797	965.409	893.008	829.639	819.446	836.118	681.443	821.258	692.934	692.112	830.258	813.123	443.858	1506.4	1732.37	554.132	963.646	1792.83	1664.29	1750.18	1908.68	1889.02	1862.98	1652.93	1698.5	1704.37	1779.03	1674.4	1525.8	1515.3	2069.01	2126.93	1985.04	2016.42
2666	13	佛山市	1940	1860.02	1689.73	1928.96	1990.16	1515.83	1591.58	1795.23	1997.63	2086.49	1737.06	1842.54	1665.5	1665.63	1881.98	1677	1499.37	1403.29	1594.21	1368.11	1768	1479.44	1641.18	1962.18	2079.52	1915.93	2315.64	2447.87	1871.22	2079.48	2326.01	2043.07	2185.29	2361.89	2300.64	2228.3	2207.93	2131.77	2302.38	2240.34	2182.53	2162.85	2075.85	2652.05	2621.8	2482.64	2430.85
2667	13	鞍山市	562.051	509.228	790.78	412.496	331.797	869.459	808.947	695.661	672.552	464.069	602.569	567.927	701.205	969.868	793.462	869.444	996.136	1064.78	946.603	1214.44	929.038	1129.13	1067.44	971.832	1072.52	1380.68	441.941	365.173	1232.54	891.155	153.993	142.226	0	185.629	142.931	118.621	143.845	58.6351	195.275	55.5645	94.2864	266.557	237.799	466.779	449.081	301.267	281.71
2669	13	上海市	1095.19	971.779	1000.55	985.72	1006.27	870.993	903.371	1038.13	1217.16	1178.5	892.922	994.861	891.465	1122.7	1191.09	1052.54	981.46	947.695	1034.2	1063.32	1184.29	1085.86	1178.25	1373.42	1522.66	1605.56	1353.31	1399.98	1476.4	1413.77	1217.35	932.455	1063.7	1213	1146.02	1068.64	1138.09	1022.65	1229.65	1117.97	1096.14	1150.75	1050.89	1510.61	1452.68	1332.04	1257.75
2671	13	淄博市	423.21	305.56	361.816	347.48	399.824	313.9	295.871	369.32	541.6	529.445	217.514	320.577	235.87	529.837	526.769	434.373	459.534	493.279	459.689	649.719	557.613	599.423	614.053	722.006	869.226	1028.99	739.546	856.1	883.002	743.657	751.074	492.718	628.079	813.584	763.255	704.574	621.948	569.999	714.738	679.129	603.746	571.563	484.46	1083.24	1077.08	928.059	903.34
2672	13	深圳市	1963.39	1876.99	1723.13	1941.04	1998.4	1547.69	1621.95	1824.64	2028.98	2105.36	1755.9	1863.57	1689.62	1712.48	1920.09	1716.38	1542.94	1448.8	1637.18	1426.42	1813.81	1534	1694.77	2011.87	2134.35	1989.42	2330.99	2452.92	1936.64	2123.93	2320.55	2034.59	2176.46	2349.49	2286.71	2212.89	2207.46	2124.47	2302.42	2231.85	2179.31	2169.94	2080.09	2642.77	2606.57	2470.64	2413.83
2674	13	泉州市	1677	1571.25	1483.84	1616.51	1659.58	1312.38	1376.49	1565.57	1769.26	1798.74	1461.48	1572.48	1417.25	1527.07	1690.11	1500.68	1354.31	1274.85	1440.22	1308.59	1619.02	1391.92	1538.51	1824.53	1963.97	1908.37	2006.93	2094.03	1820.34	1911.32	1933.36	1644.36	1782.43	1943.07	1877.26	1800.71	1836.72	1735.72	1931.31	1837.8	1801.09	1823	1726.47	2240.72	2189.77	2063.59	1994.82
2675	13	烟台市	502.67	379.464	568.958	349.801	346.665	562.335	530.424	531.22	641.223	536.086	374.107	428.382	443.395	752.355	683.242	649.879	707.17	747.005	694.09	903.55	757.751	847.937	843.86	887.26	1025.11	1239.31	685.626	734.831	1089.18	871.281	576.116	289.258	431.343	608.901	550.026	481.892	475.205	379.199	569.499	486.603	439.45	480.175	380.263	898.089	871.369	729.085	685.618
2676	13	佛山市	1940	1860.02	1689.73	1928.96	1990.16	1515.83	1591.58	1795.23	1997.63	2086.49	1737.06	1842.54	1665.5	1665.63	1881.98	1677	1499.37	1403.29	1594.21	1368.11	1768	1479.44	1641.18	1962.18	2079.52	1915.93	2315.64	2447.87	1871.22	2079.48	2326.01	2043.07	2185.29	2361.89	2300.64	2228.3	2207.93	2131.77	2302.38	2240.34	2182.53	2162.85	2075.85	2652.05	2621.8	2482.64	2430.85
2677	13	嘉兴市	1136.88	1016.21	1019.97	1037.98	1064.5	879.237	918.8	1067.28	1253.62	1229.76	928.987	1034.47	917.829	1129.2	1216.45	1065.96	979.467	936.842	1039.36	1042.1	1197.29	1074.77	1177.97	1391.78	1540.72	1601.55	1413.58	1470.93	1477.51	1441.17	1294.57	1007.57	1141.55	1295.38	1228.82	1151.73	1209.63	1098.43	1302.36	1196.32	1169.49	1214.87	1115.42	1593.24	1538.39	1415.13	1343.39
2678	13	广州市	1893.67	1810.88	1647.89	1877.86	1937.57	1473.11	1548.22	1751.56	1954.98	2038.27	1688.64	1795.12	1619.33	1630.63	1842.56	1638.1	1462.5	1367.37	1557.1	1339.39	1732.5	1448.61	1609.9	1928.88	2049.16	1897.14	2266.04	2394.25	1847.15	2043.41	2268.59	1984.54	2126.7	2302.22	2240.47	2167.66	2152.21	2073.66	2246.88	2181.88	2125.83	2109.9	2021.78	2593.47	2561.33	2423.14	2369.79
2679	13	三明市	1548.57	1446.59	1346.09	1496.75	1543.95	1173.09	1239.09	1431.42	1636.11	1675.31	1333.66	1444.54	1284.7	1382.94	1551.92	1359.77	1209.76	1128.67	1296.89	1159.5	1476.18	1244.07	1391.98	1681.57	1819.73	1759.04	1888.59	1986.07	1672.11	1771.55	1834.93	1546.15	1686.25	1852.63	1788.01	1712.5	1731.93	1637.26	1826.96	1741.8	1698.85	1710.44	1615.58	2149.07	2104.63	1973.72	1910.35
2681	13	深圳市	1963.39	1876.99	1723.13	1941.04	1998.4	1547.69	1621.95	1824.64	2028.98	2105.36	1755.9	1863.57	1689.62	1712.48	1920.09	1716.38	1542.94	1448.8	1637.18	1426.42	1813.81	1534	1694.77	2011.87	2134.35	1989.42	2330.99	2452.92	1936.64	2123.93	2320.55	2034.59	2176.46	2349.49	2286.71	2212.89	2207.46	2124.47	2302.42	2231.85	2179.31	2169.94	2080.09	2642.77	2606.57	2470.64	2413.83
2682	13	龙岩市	1658.14	1559.55	1445.53	1613.08	1662.68	1270.81	1339.38	1535.32	1740.71	1788.79	1444.27	1554.78	1390.83	1470.51	1650.17	1454.11	1296.95	1211.63	1386.62	1228.6	1566.4	1320.21	1472.75	1771.03	1905.93	1823.9	2005.26	2108.05	1745.04	1866.82	1960.45	1671.96	1812.5	1980.13	1915.78	1840.5	1855.41	1762.92	1950.51	1868.07	1823.27	1830.55	1736.62	2276.18	2233	2101.28	2038.88
2683	13	广州市	1893.67	1810.88	1647.89	1877.86	1937.57	1473.11	1548.22	1751.56	1954.98	2038.27	1688.64	1795.12	1619.33	1630.63	1842.56	1638.1	1462.5	1367.37	1557.1	1339.39	1732.5	1448.61	1609.9	1928.88	2049.16	1897.14	2266.04	2394.25	1847.15	2043.41	2268.59	1984.54	2126.7	2302.22	2240.47	2167.66	2152.21	2073.66	2246.88	2181.88	2125.83	2109.9	2021.78	2593.47	2561.33	2423.14	2369.79
2685	13	无锡市	1018.78	899.571	897.249	925.679	956.455	757.133	796.091	945.561	1133.51	1116.33	809.198	915.715	795.768	1007.54	1094.09	943.384	859.766	820.438	917.898	931.321	1074.79	958.622	1057.92	1269.04	1417.99	1482.9	1306.22	1374.34	1357.23	1318.99	1207.39	918.575	1056.1	1217.6	1152.25	1076.18	1114.63	1009.91	1208.56	1111.44	1077.07	1111.54	1012.85	1514.95	1467.4	1338.4	1272.89
2686	13	台州市	1341.09	1221.57	1211.26	1245.06	1271.88	1061.94	1107.55	1265.26	1455.27	1436.61	1131.24	1238.02	1114.7	1307.95	1411.34	1251.87	1150.29	1097.34	1217.44	1186.3	1382.02	1233.12	1348.84	1580.45	1728.62	1765.07	1620.88	1675.13	1648.04	1636.85	1494.16	1208.92	1340.53	1488.83	1421.67	1344.17	1413.43	1299.27	1505.48	1394.79	1372.16	1421.54	1321.96	1786.18	1725.79	1607.41	1531.13
2687	13	温州市	1416.35	1299.96	1268.06	1329.73	1361.26	1110.94	1162.27	1330.17	1525.16	1519.57	1203.48	1312.24	1178.95	1351.13	1471.42	1302.53	1187.66	1126.82	1260.69	1202.47	1430.65	1259.46	1384.59	1632.37	1779.1	1792.1	1711.01	1774.25	1681.7	1697.12	1598.48	1311.61	1445.32	1597.23	1530.36	1453.03	1513.21	1402.46	1606.16	1499.99	1473.41	1515.3	1416.25	1894.94	1836.98	1716.46	1642.11
2688	13	呼和浩特市	419.035	518.489	372.872	589.623	654.436	521.65	473.236	359.375	299.672	515.433	520.528	462.263	488.165	301.287	204.025	329.87	474.469	564.401	384.754	602.787	205.511	485.884	324.811	0	149.245	415.362	677.094	904.057	277.614	145.071	986.313	917.942	971.832	1109.44	1100.99	1089.91	854.664	928.05	892.114	990.139	885.661	722.002	734.974	1243.13	1308.56	1172.53	1217.08
2689	13	沈阳市	602.368	580.464	861.295	482.569	399.755	962.675	895.946	755.231	689.462	471.67	689.889	633.499	788.447	1029.89	827.463	934.813	1078.94	1155.43	1019.15	1299.27	975.488	1205.4	1125.79	986.313	1069.27	1401.25	371.136	230.352	1257.73	886.85	0	289.067	153.993	128.945	153.183	202.195	144.631	197.761	99.7344	102.065	147.587	267.134	295.114	332.273	344.666	195.129	232.955
2690	13	合肥市	941.384	838.246	757.047	890.263	941.186	592.771	649.76	831.849	1034.31	1067.06	726.041	837.031	682.348	828.915	963.023	784.542	665.012	607.11	738.61	697.373	910.667	742.261	862.335	1114.08	1259.46	1274.6	1282.46	1391.46	1160.3	1187.37	1259.06	975.46	1117.68	1295.01	1234.62	1163.52	1144.45	1064.24	1239.42	1172.72	1116.73	1110.67	1018.75	1584.44	1556.14	1415.52	1366.95
2691	13	石家庄市	285.055	282.695	0	380.955	464.056	175.929	107.502	117.741	308.545	446.045	202.905	227.812	128.159	187.185	206.399	82.7809	228.401	320.187	157.862	445.353	195.815	344.564	283.554	372.872	522.117	672.438	678.752	870.875	523.983	430.394	861.295	692.258	790.78	963.108	933.134	897.841	716.675	735.603	787.805	827.018	726.272	607.043	567.725	1174.21	1205.81	1056.2	1068.08
2693	13	海口市	2336.7	2265.62	2073.76	2339.91	2404.96	1904.25	1981.34	2184.37	2382.02	2488.34	2141.21	2243.11	2063.39	2026.25	2256.1	2051.23	1868.68	1770.74	1963.17	1710.47	2129.25	1827.5	1988.38	2313.15	2417.83	2207.69	2720.84	2864.31	2186.39	2439.85	2752.24	2472.15	2614.3	2792.92	2732.69	2661.31	2630.32	2559.81	2724.06	2668.99	2607.32	2578.15	2494.32	3080.55	3054.19	2913.25	2864.45
2694	13	鄂州市	1107.48	1025.26	869.075	1095.05	1158.26	693.177	766.34	968.407	1173.18	1252.06	902.484	1008.7	833.348	878.573	1069.56	868.758	705.218	618.263	796.486	641.718	976.062	727.87	879.198	1179.69	1312.89	1241.59	1480.87	1617.34	1154.9	1280.72	1508.84	1234.17	1375.45	1557.57	1500.37	1432.53	1384.06	1319.49	1477.42	1429.26	1362.78	1331.37	1247.1	1839.33	1821.16	1676.37	1636.32
2695	13	南昌市	1284.72	1191.07	1065.64	1250.73	1305.91	890.643	959.848	1157.26	1362.84	1420.38	1072.78	1182.43	1014.65	1091.87	1269.94	1073.74	918.359	835.274	1007.12	865.068	1186.83	949.275	1098.07	1391.79	1528.11	1465.03	1642.15	1759.31	1377.22	1486.43	1628.68	1344.33	1486.5	1662.41	1601.07	1528.8	1513.93	1433.5	1608.83	1541.68	1486.47	1476.88	1386.46	1953.27	1922.24	1783.23	1731.51
2696	13	南宁市	2047.96	1992.56	1772.01	2075.51	2147.41	1612.05	1689.18	1887.32	2075.57	2205.48	1867.9	1961.97	1781.4	1699.11	1939.26	1738.09	1553.96	1456.47	1645.93	1373.57	1800.89	1492.71	1649.5	1972.49	2065.53	1828.48	2440.68	2604.44	1820.67	2106.19	2518.75	2251.58	2391.51	2575.4	2519.95	2453.55	2387.48	2334.48	2478.23	2444.27	2371.38	2319.17	2243.63	2850.89	2839.5	2692.76	2657.09
2697	13	成都市	1548.88	1552.67	1273.2	1650.69	1733.74	1181.77	1241.18	1384.53	1513.32	1705.24	1448.03	1500.64	1349.1	1119.74	1358.81	1204.4	1055.06	986.302	1115.7	835.617	1198.79	928.669	1032.58	1299.8	1338.97	1012.52	1924.06	2134.18	1064.47	1444.84	2133.14	1933.3	2049.95	2229.25	2192.71	2147.2	1988.59	1992.33	2060.98	2091.41	1994.37	1879.89	1838.28	2446.93	2477.79	2327.42	2331.26
2698	13	哈尔滨市	1118.28	1120.72	1394.43	1025.21	944.477	1509.31	1439.85	1281.91	1173.01	965.611	1236.25	1168.62	1333.61	1549.91	1324.38	1462.06	1618.35	1699.44	1551.22	1838.35	1481.78	1738.29	1642.02	1447.28	1494.13	1855.99	770.194	544.12	1724.86	1322.08	552.223	820.769	679.07	499.664	561.868	636.416	690.795	735.099	608.858	625.272	699.702	787.565	841.156	221.746	245.461	379.054	440.425
2701	13	北京市	0	126.85	285.055	172.123	236.237	436.036	358.801	167.703	139.134	161.009	215.605	104.762	274.502	432.046	231.442	345.05	513.449	604.203	436.824	728.883	373.175	622.822	525.879	419.035	539.837	820.06	394.912	587.493	670.989	372.914	602.368	499.055	562.051	716.088	697.878	678.307	460.697	514.317	519.149	587.284	482.327	337.354	324.605	900.268	942.602	796.559	823.8
2702	13	福州市	1594.39	1484.31	1416.7	1523.94	1562.75	1249.22	1309.24	1491.76	1693.08	1709.56	1378.96	1489.62	1341.63	1474.48	1622.94	1439.97	1303.83	1230.28	1385.79	1279.19	1562.48	1353.89	1493.87	1767.56	1910.19	1879.17	1911.78	1989.51	1782.7	1846.64	1822.4	1533.92	1670.36	1827.36	1761.02	1684.06	1730.35	1625.2	1824.39	1725.49	1692.96	1722.9	1625.19	2125.23	2071	1947.38	1875.99
2703	13	金华市	1273.63	1157.9	1125.35	1189.55	1223.16	969.626	1019.83	1186.8	1381.85	1378.63	1060.43	1169.4	1035.58	1211.64	1328.37	1160.97	1050.05	992.478	1121.1	1075.34	1289.65	1126.79	1247.8	1490.69	1637.8	1659.49	1572.94	1642.46	1545.98	1554.11	1472.65	1184.39	1320.45	1477.69	1411.5	1334.67	1382.42	1275.61	1476.11	1375.56	1344.19	1379.61	1281.06	1775.53	1722.76	1597.87	1527.77
2705	11	佛山市	1940	1860.02	1689.73	1928.96	1990.16	1515.83	1591.58	1795.23	1997.63	2086.49	1737.06	1842.54	1665.5	1665.63	1881.98	1677	1499.37	1403.29	1594.21	1368.11	1768	1479.44	1641.18	1962.18	2079.52	1915.93	2315.64	2447.87	1871.22	2079.48	2326.01	2043.07	2185.29	2361.89	2300.64	2228.3	2207.93	2131.77	2302.38	2240.34	2182.53	2162.85	2075.85	2652.05	2621.8	2482.64	2430.85
2706	11	上海市	1095.19	971.779	1000.55	985.72	1006.27	870.993	903.371	1038.13	1217.16	1178.5	892.922	994.861	891.465	1122.7	1191.09	1052.54	981.46	947.695	1034.2	1063.32	1184.29	1085.86	1178.25	1373.42	1522.66	1605.56	1353.31	1399.98	1476.4	1413.77	1217.35	932.455	1063.7	1213	1146.02	1068.64	1138.09	1022.65	1229.65	1117.97	1096.14	1150.75	1050.89	1510.61	1452.68	1332.04	1257.75
2707	11	北京市	0	126.85	285.055	172.123	236.237	436.036	358.801	167.703	139.134	161.009	215.605	104.762	274.502	432.046	231.442	345.05	513.449	604.203	436.824	728.883	373.175	622.822	525.879	419.035	539.837	820.06	394.912	587.493	670.989	372.914	602.368	499.055	562.051	716.088	697.878	678.307	460.697	514.317	519.149	587.284	482.327	337.354	324.605	900.268	942.602	796.559	823.8
2708	11	常州市	996.101	878.694	865.534	908.855	942.951	721.927	763.184	917.499	1108.11	1098.21	784.649	892.393	767.022	971.482	1064.2	909.519	821.575	780.302	881.551	889.489	1040.62	918.408	1020.03	1236.41	1385.13	1444.01	1292.65	1367.6	1319.54	1289.54	1206.07	917.006	1055.99	1220.86	1156.21	1080.78	1109.24	1008.33	1203.66	1111.48	1073.22	1101.03	1003.05	1517.51	1473.3	1341.93	1279.32
2709	11	广州市	1893.67	1810.88	1647.89	1877.86	1937.57	1473.11	1548.22	1751.56	1954.98	2038.27	1688.64	1795.12	1619.33	1630.63	1842.56	1638.1	1462.5	1367.37	1557.1	1339.39	1732.5	1448.61	1609.9	1928.88	2049.16	1897.14	2266.04	2394.25	1847.15	2043.41	2268.59	1984.54	2126.7	2302.22	2240.47	2167.66	2152.21	2073.66	2246.88	2181.88	2125.83	2109.9	2021.78	2593.47	2561.33	2423.14	2369.79
2712	11	杭州市	1178.17	1063.71	1026.67	1098.14	1134.4	870.902	921.083	1088.96	1284.85	1286.02	964.324	1073.73	937.721	1113.37	1229.89	1062.21	952.559	896.637	1022.82	983.565	1190.96	1031.74	1150.6	1391.91	1539.05	1564.15	1483.88	1560.21	1449.16	1455.61	1396.64	1107.67	1245.73	1407.67	1342.29	1266.16	1301.57	1199.02	1395.87	1301.12	1265.04	1293.47	1195.63	1705.03	1657.06	1528.47	1462.43
2713	11	北京市	0	126.85	285.055	172.123	236.237	436.036	358.801	167.703	139.134	161.009	215.605	104.762	274.502	432.046	231.442	345.05	513.449	604.203	436.824	728.883	373.175	622.822	525.879	419.035	539.837	820.06	394.912	587.493	670.989	372.914	602.368	499.055	562.051	716.088	697.878	678.307	460.697	514.317	519.149	587.284	482.327	337.354	324.605	900.268	942.602	796.559	823.8
2714	11	南阳市	876.211	830.353	599.065	919.698	997.133	441.852	518.187	714.34	904.292	1035.14	707.966	794.28	615.596	547.315	774.033	569.613	386.463	288.492	480.932	263.893	650.116	364.087	524.323	843.147	963.929	860.708	1270.38	1444.91	781.121	961.812	1387.79	1149.25	1279.47	1464.65	1418.39	1362.8	1248.26	1220.84	1333.57	1327.46	1241.32	1164.04	1098.72	1717.47	1725.24	1574.37	1558.86
2715	11	肇庆市	1894.82	1819.48	1638.41	1891.68	1955.43	1466.13	1542.63	1746.31	1946.9	2044.08	1695.59	1799.23	1620.59	1605.46	1826.99	1621.71	1441.85	1344.85	1536.78	1301.47	1708.24	1414.82	1576.73	1899.5	2013.41	1838.91	2275.2	2414.45	1798.98	2019.95	2300.38	2020.3	2162.44	2341.29	2281.29	2210.22	2178.92	2107.9	2272.82	2217.1	2155.58	2128.54	2043.75	2628.65	2602.83	2461.53	2413.54
2716	11	郴州市	1628.38	1550.75	1376.56	1621.95	1685.23	1202.81	1278.72	1482.42	1684.54	1776.21	1427.2	1531.73	1353.91	1354.14	1568.87	1363.97	1186.93	1091.25	1281.69	1062	1456.25	1171.12	1332.46	1651.84	1771.66	1624.1	2006.53	2144.13	1570.93	1767.48	2030.44	1751.15	1893.2	2072.72	2013.23	1942.74	1908.55	1838.41	2002.41	1947.74	1885.43	1858.3	1773.33	2359.13	2334.79	2192.74	2146.31
2717	11	东莞市	1935.07	1850.15	1692.48	1915.42	1973.77	1517.28	1591.91	1794.9	1998.89	2078.15	1728.56	1835.76	1661.02	1679.08	1888.52	1684.46	1510.1	1415.54	1604.51	1390.82	1780.65	1499.1	1660.11	1978.02	2099.59	1951.64	2304.7	2429.26	1900.05	2091.13	2299.65	2014.42	2156.44	2330.53	2268.17	2194.75	2185.18	2104.01	2280.03	2211.75	2157.75	2145.66	2056.52	2623.01	2588.49	2451.6	2396.22
2718	11	嘉兴市	1136.88	1016.21	1019.97	1037.98	1064.5	879.237	918.8	1067.28	1253.62	1229.76	928.987	1034.47	917.829	1129.2	1216.45	1065.96	979.467	936.842	1039.36	1042.1	1197.29	1074.77	1177.97	1391.78	1540.72	1601.55	1413.58	1470.93	1477.51	1441.17	1294.57	1007.57	1141.55	1295.38	1228.82	1151.73	1209.63	1098.43	1302.36	1196.32	1169.49	1214.87	1115.42	1593.24	1538.39	1415.13	1343.39
2721	11	北京市	0	126.85	285.055	172.123	236.237	436.036	358.801	167.703	139.134	161.009	215.605	104.762	274.502	432.046	231.442	345.05	513.449	604.203	436.824	728.883	373.175	622.822	525.879	419.035	539.837	820.06	394.912	587.493	670.989	372.914	602.368	499.055	562.051	716.088	697.878	678.307	460.697	514.317	519.149	587.284	482.327	337.354	324.605	900.268	942.602	796.559	823.8
2722	11	南通市	981.737	858.292	892.153	872.919	894.961	768.322	796.941	926.558	1104.11	1065.6	780.092	881.56	780.884	1020.02	1080.36	946.583	884.431	857.171	932.55	980.531	1078.21	994.712	1079.34	1264.82	1414.02	1507.94	1242.87	1295.54	1375.91	1302.32	1118.73	831.621	965.829	1121.23	1054.98	978.132	1034.06	922.497	1126.61	1020.68	993.635	1041.94	942.25	1419.09	1366.68	1241.34	1171.75
2723	11	江门市	2024.14	1944.83	1772.52	2014.11	2075.49	1598.97	1674.91	1878.61	2080.63	2171.08	1821.73	1926.97	1749.64	1745.6	1963.79	1758.67	1580.26	1483.83	1675.17	1445.1	1848.16	1557.45	1719.32	2041.18	2156.94	1986.28	2400.5	2533.28	1945.07	2159.78	2411.43	2128.37	2270.58	2447	2385.65	2313.2	2293.41	2217.12	2387.87	2325.65	2267.99	2248.21	2161.29	2737.35	2706.74	2567.79	2515.63
2724	11	深圳市	1963.39	1876.99	1723.13	1941.04	1998.4	1547.69	1621.95	1824.64	2028.98	2105.36	1755.9	1863.57	1689.62	1712.48	1920.09	1716.38	1542.94	1448.8	1637.18	1426.42	1813.81	1534	1694.77	2011.87	2134.35	1989.42	2330.99	2452.92	1936.64	2123.93	2320.55	2034.59	2176.46	2349.49	2286.71	2212.89	2207.46	2124.47	2302.42	2231.85	2179.31	2169.94	2080.09	2642.77	2606.57	2470.64	2413.83
2725	11	台州市	1341.09	1221.57	1211.26	1245.06	1271.88	1061.94	1107.55	1265.26	1455.27	1436.61	1131.24	1238.02	1114.7	1307.95	1411.34	1251.87	1150.29	1097.34	1217.44	1186.3	1382.02	1233.12	1348.84	1580.45	1728.62	1765.07	1620.88	1675.13	1648.04	1636.85	1494.16	1208.92	1340.53	1488.83	1421.67	1344.17	1413.43	1299.27	1505.48	1394.79	1372.16	1421.54	1321.96	1786.18	1725.79	1607.41	1531.13
2726	11	烟台市	502.67	379.464	568.958	349.801	346.665	562.335	530.424	531.22	641.223	536.086	374.107	428.382	443.395	752.355	683.242	649.879	707.17	747.005	694.09	903.55	757.751	847.937	843.86	887.26	1025.11	1239.31	685.626	734.831	1089.18	871.281	576.116	289.258	431.343	608.901	550.026	481.892	475.205	379.199	569.499	486.603	439.45	480.175	380.263	898.089	871.369	729.085	685.618
2727	11	昆明市	2072.91	2055.11	1788.74	2150.13	2231.09	1666.22	1735.66	1905.29	2057.77	2233.28	1939.36	2009.63	1841.74	1658.81	1905.48	1730.31	1561.05	1476.4	1636.78	1344.06	1748.08	1453.56	1581.28	1871.9	1923.65	1606.87	2461.53	2659.61	1651.3	2016.47	2628.3	2397.88	2526.51	2711.04	2666.4	2611.63	2486.02	2467.89	2566.58	2573.24	2483.61	2390.05	2334.96	2953.68	2969.44	2818.2	2806.85
2728	11	江门市	2024.14	1944.83	1772.52	2014.11	2075.49	1598.97	1674.91	1878.61	2080.63	2171.08	1821.73	1926.97	1749.64	1745.6	1963.79	1758.67	1580.26	1483.83	1675.17	1445.1	1848.16	1557.45	1719.32	2041.18	2156.94	1986.28	2400.5	2533.28	1945.07	2159.78	2411.43	2128.37	2270.58	2447	2385.65	2313.2	2293.41	2217.12	2387.87	2325.65	2267.99	2248.21	2161.29	2737.35	2706.74	2567.79	2515.63
2729	11	厦门市	1733.78	1628.82	1537.59	1674.91	1718.52	1365.4	1430.36	1620.7	1824.75	1856.58	1518.35	1629.35	1472.86	1577.23	1743.71	1552.91	1404.13	1323.21	1490.96	1352.45	1670.11	1438.22	1586.5	1875.55	2014.07	1951.3	2065.59	2153.67	1865.97	1964.21	1993.34	1704.34	1842.42	2003.02	1937.19	1860.61	1896.52	1795.69	1991.12	1897.79	1860.98	1882.27	1785.87	2300.69	2249.55	2123.53	2054.59
2730	11	温州市	1416.35	1299.96	1268.06	1329.73	1361.26	1110.94	1162.27	1330.17	1525.16	1519.57	1203.48	1312.24	1178.95	1351.13	1471.42	1302.53	1187.66	1126.82	1260.69	1202.47	1430.65	1259.46	1384.59	1632.37	1779.1	1792.1	1711.01	1774.25	1681.7	1697.12	1598.48	1311.61	1445.32	1597.23	1530.36	1453.03	1513.21	1402.46	1606.16	1499.99	1473.41	1515.3	1416.25	1894.94	1836.98	1716.46	1642.11
2731	11	沈阳市	602.368	580.464	861.295	482.569	399.755	962.675	895.946	755.231	689.462	471.67	689.889	633.499	788.447	1029.89	827.463	934.813	1078.94	1155.43	1019.15	1299.27	975.488	1205.4	1125.79	986.313	1069.27	1401.25	371.136	230.352	1257.73	886.85	0	289.067	153.993	128.945	153.183	202.195	144.631	197.761	99.7344	102.065	147.587	267.134	295.114	332.273	344.666	195.129	232.955
2732	11	广州市	1893.67	1810.88	1647.89	1877.86	1937.57	1473.11	1548.22	1751.56	1954.98	2038.27	1688.64	1795.12	1619.33	1630.63	1842.56	1638.1	1462.5	1367.37	1557.1	1339.39	1732.5	1448.61	1609.9	1928.88	2049.16	1897.14	2266.04	2394.25	1847.15	2043.41	2268.59	1984.54	2126.7	2302.22	2240.47	2167.66	2152.21	2073.66	2246.88	2181.88	2125.83	2109.9	2021.78	2593.47	2561.33	2423.14	2369.79
2733	11	深圳市	1963.39	1876.99	1723.13	1941.04	1998.4	1547.69	1621.95	1824.64	2028.98	2105.36	1755.9	1863.57	1689.62	1712.48	1920.09	1716.38	1542.94	1448.8	1637.18	1426.42	1813.81	1534	1694.77	2011.87	2134.35	1989.42	2330.99	2452.92	1936.64	2123.93	2320.55	2034.59	2176.46	2349.49	2286.71	2212.89	2207.46	2124.47	2302.42	2231.85	2179.31	2169.94	2080.09	2642.77	2606.57	2470.64	2413.83
2734	10	徐州市	656.256	549.865	502.847	601.655	654.947	364.085	400.719	559.908	756.902	778.303	440.697	551.528	408.676	615.763	702.852	548.123	479.304	460.249	527.406	597.255	679.667	595.357	673.46	873.833	1022.68	1102.18	993.829	1109.4	970.296	928.527	991.212	716.644	857.598	1040.35	984.259	918.197	868.888	801.479	963.058	911.268	845.673	826.057	736.771	1321.34	1304.26	1158.68	1121.52
2735	11	深圳市	1963.39	1876.99	1723.13	1941.04	1998.4	1547.69	1621.95	1824.64	2028.98	2105.36	1755.9	1863.57	1689.62	1712.48	1920.09	1716.38	1542.94	1448.8	1637.18	1426.42	1813.81	1534	1694.77	2011.87	2134.35	1989.42	2330.99	2452.92	1936.64	2123.93	2320.55	2034.59	2176.46	2349.49	2286.71	2212.89	2207.46	2124.47	2302.42	2231.85	2179.31	2169.94	2080.09	2642.77	2606.57	2470.64	2413.83
[truncated: 1,961 more rows]
[truncated: 222 more columns]
